# Supplementary material for: Differential thermal stability, conformational stability and unfolding behavior of Eis proteins from Mycobacterium smegmatis and Mycobacterium tuberculosis
Source: PLoS One. 2019 Mar 25;14(3):e0213933. doi: 10.1371/journal.pone.0213933 (PMC6433294; doi:10.1371/journal.pone.0213933)
Supplement: S1 Table — CD ellipticity data has been shown in MRE for Panel A and in mdeg units for Panel B. The percent of protein folded for Panels C and D was calculated as described in material and methods and shown with respect to increasing concentration of either GdmCl or Urea. (XLSX) [file pone.0213933.s003.xlsx]

## Sheet: Sheet1
	Fig. 1A			Fig. 1B				Fig. 1C				Fig. 1D
	Wavelength	MRE X 103		Temperature	CD	CD		GdmCl	CD	Percent of protein folded		Urea	CD	Percent of protein folded
	nm	deg.cm2.dmol-1		°C	mdeg	mdeg		[M]	mdeg			[M]	mdeg
		MsEis			25°C-100°C	100°C-25°C		0	-15.0992	100		0	-15.1102	100
	250	0.09976		25.18	-22.3752	-21.0919		0.05	-14.9152	98.7811		0.05	-15.1044	99.9616
	249	0.16223		28.14	-22.3609	-20.9761		0.1	-14.5384	96.2862		0.1	-14.9139	98.7009
	248	0.19743		31.11	-22.226	-20.7943		0.25	-12.859	85.1638		0.25	-14.3734	95.1238
	247	0.20536		34.12	-21.9703	-20.4744		0.5	-9.47532	62.7538		0.5	-12.4852	82.6276
	246	0.18602		37.11	-21.525	-20.1953		0.75	-9.43863	62.5108		1	-9.2465	61.1938
	245	0.13941		40.13	-20.8462	-19.9077		1	-8.36561	55.4043		1.25	-8.984	59.4565
	244	0.06552		43.1	-20.3498	-19.8762		1.25	-3.82231	25.3147		1.5	-8.6775	57.4281
	243	-0.03564		46.14	-19.9126	-19.937		1.5	-1.44531	9.5721		1.75	-8.3237	55.0866
	242	-0.13307		49.15	-19.4127	-19.7285		1.75	-0.46513	3.08049		2	-7.2906	48.2495
	241	-0.30072		52.12	-19.1381	-19.7266		2	-0.34514	2.28582		2.5	-5.3801	35.6057
	240	-0.46387		55.12	-19.22	-19.6294		2.5	-0.26356	1.74552		3	-4.0329	26.6899
	239	-0.73177		58.14	-19.3625	-19.6809		3	-0.26861	1.77897		3.5	-3.0964	20.4921
	238	-1.01297		61.12	-19.386	-19.6099		3.5	-0.27246	1.80447		4	-2.5707	17.013
	237	-1.33804		64.13	-19.3638	-19.7279		4	-0.256858	1.70114		4.5	-2.4804	16.4154
	236	-1.69645		67.12	-19.2152	-19.8186		4.5	-0.282131	1.86852		5	-2.3987	15.8747
	235	-2.10256		70.17	-19.0125	-19.7697		5	-0.239231	1.5844		5.5	-2.3379	15.4723
	234	-2.52008		73.12	-18.9839	-19.8921						6	-2.3197	15.3519
	233	-2.98234		76.12	-18.9109	-19.6238						6.5	-2.2059	14.5987
	232	-3.46944		79.11	-18.6941	-19.2926						7	-2.1066	13.9416
	231	-3.96625		82.13	-18.3686	-18.9334
	230	-4.48651		85.15	-17.9136	-18.4819
	229	-5.00362		88.11	-17.4397	-18.1423
	228	-5.4734		91.13	-17.154	-17.8189
	227	-5.97109		94.13	-16.8476	-17.3902
	226	-6.48515		97.11	-16.6424	-16.888
	225	-7.00458		100.09	-16.5386	-16.8124
	224	-7.49481
	223	-7.92307
	222	-8.30269
	221	-8.67479
	220	-8.97251
	219	-9.2333
	218	-9.45513
	217	-9.55634
	216	-9.68407
	215	-9.78072
	214	-9.8625
	213	-10.013
	212	-10.1721
	211	-10.2573
	210	-10.2628
	209	-10.1332
	208	-9.76244
	207	-9.16529
	206	-8.33319
	205	-7.16176
	204	-5.74626
	203	-3.92027
	202	-1.91393
	201	0.01466
	200	2.09909
	199	4.33938
	198	6.73551
	197	9.28749
	196	11.9953
	195	14.859
