# Supplementary material for: Differential thermal stability, conformational stability and unfolding behavior of Eis proteins from Mycobacterium smegmatis and Mycobacterium tuberculosis
Source: PLoS One. 2019 Mar 25;14(3):e0213933. doi: 10.1371/journal.pone.0213933 (PMC6433294; doi:10.1371/journal.pone.0213933)
Supplement: S2 Table — Percentage values of fluorescence intensity are shown for the unfolding and refolding of MsEis protein induced by either urea or GdmCl at different time intervals. (XLSX) [file pone.0213933.s004.xlsx]

## Sheet: Sheet1
	Fig 2A				0h						Fig 2B				2h						Fig 2C				4h
		Percent protein folded									Percent protein folded											Percent protein folded
	GdmCl/Urea	GdmCl.unfold		GdmCl.refold		Urea.unfold		Urea.refold			GdmCl/Urea	GdmCl.unfold		GdmCl.refold		Urea.unfold		Urea.refold			GdmCl/Urea	GdmCl.unfold		GdmCl.refold		Urea.unfold		Urea.refold
	[M]	Intensity	% intensity	Intensity	% intensity	Intensity	% intensity	Intensity	% intensity		[M]	Intensity	% intensity	Intensity	% intensity	Intensity	% intensity	Intensity	% intensity		[M]	Intensity	% intensity	Intensity	% intensity	Intensity	% intensity	Intensity	% intensity
	0	135.245	100	84.6209	100	240.817	100	183.498	100		0	240.233	100	84.6209	100	167.82	100	130.91	100		0	235.482	100	174.033	100	163.135	100	106.009	100
	0.5	134.115	99.164	82.4555	97.441	235.285	97.7028	185.776	101.242		0.5	208.9	86.9573	77.9555	92.1232	171.898	102.43	138.02	105.431		0.5	199.199	84.5924	153.108	87.9764	166.68	102.173	116.238	109.649
	1	129.02	95.3966	76.7174	90.6601	238.562	99.0637	189.738	103.401		1	198.964	82.8213	71.3174	84.2787	177.038	105.493	147.276	112.501		1	179.614	76.2752	121.085	69.576	177.251	108.653	125.752	118.624
	1.5	114.283	84.5007	78.6098	92.8965	248.596	103.23	195.566	106.577		1.5	191.828	79.8509	70.9099	83.7971	192.15	114.498	152.511	116.501		1.5	175.536	74.5432	117.997	67.8015	186.653	114.416	132.528	125.015
	2	106.199	78.523	79.8654	94.3802	258.066	107.163	205.085	111.765		2	183.912	76.5559	77.2654	91.3076	190.832	113.712	157.655	120.43		2	173.636	73.7365	137.08	78.7669	181.806	111.445	131.349	123.903
	2.5	94.4903	69.8658	80.2409	94.8239	261.589	108.626	205.626	112.059		2.5	170.557	70.9967	80.9409	95.6511	181.593	108.207	154.819	118.264		2.5	164.001	69.6447	145.189	83.4263	176.661	108.291	127.041	119.84
	3	89.2896	66.0204	81.4687	96.2749	247.768	102.887	201.118	109.603		3	165.655	68.9559	79.0687	93.4387	176.846	105.378	151.178	115.482		3	155.203	65.9088	145.061	83.3528	168.454	103.261	122.515	115.57
	4	88.5113	65.4449	81.1973	95.9542	233.018	96.7615	189.86	103.467		4	161.363	67.1693	77.0973	91.109	168.412	100.352	147.182	112.43		4	151.053	64.1465	144.99	83.3117	161.082	98.7417	118.869	112.131
	5	88.9717	65.7854	81.1111	95.8523	228.195	94.7586	186.613	101.698		5	161.651	67.2893	75.9111	89.7072	165.912	98.863	146.273	111.735		5	151.386	64.2877	145.593	83.6583	159.009	97.4708	117.782	111.106
	6	87.1148	64.4124	80.85	95.5437	224.504	93.2259	185.783	101.246		6	162.509	67.6466	76.85	90.8168	162.272	96.6938	144.807	110.616		6	151.238	64.2248	146.182	83.9967	155.743	95.4691	116.762	110.143
	7	85.9755	63.57	80.7306	95.4026	223.4	92.7674	185.813	101.262		7	162.032	67.4478	76.7306	90.6756	161.712	96.3602	143.891	109.916		7	151.101	64.1668	146.439	84.1443	153.763	94.2551	116.844	110.22
	8	85.7169	63.3788	80.7128	95.3816	223.719	92.9001	185.902	101.31		8	162.011	67.4392	76.7128	90.6546	161.812	96.4199	143.708	109.776		8	151.08	64.1578	146.531	84.1972	153.532	94.1133	116.388	109.79
	Fig 2D				6h						Fig 2E				8h						Fig 2F				10h
		Percent protein folded									Percent protein folded											Percent protein folded
	GdmCl/Urea	GdmCl.unfold		GdmCl.refold		Urea.unfold		Urea.refold			GdmCl/Urea	GdmCl.unfold		GdmCl.refold		Urea.unfold		Urea.refold			GdmCl/Urea	GdmCl.unfold		GdmCl.refold		Urea.unfold		Urea.refold
	[M]	Intensity	% intensity	Intensity	% intensity	Intensity	% intensity	Intensity	% intensity		[M]	Intensity	% intensity	Intensity	% intensity	Intensity	% intensity	Intensity	% intensity		[M]	Intensity	% intensity	Intensity	% intensity	Intensity	% intensity	Intensity	% intensity
	0	136.453	100	152.962	100	155.193	100	105.32	100		0	238.808	100	104.244	100	146.682	100	103.726	100		0	243.296	100	157.844	100	244.048	100	181.567	100
	0.5	110.513	80.9896	115.788	75.6971	158.329	102.021	119.435	113.402		0.5	189.775	79.4678	81.645	78.3214	156.049	106.386	119.259	114.975		0.5	177.149	72.8122	119.714	75.8436	252.811	103.591	206.816	113.906
	1	98.272	72.0189	101.201	66.1605	165.517	106.653	126.495	120.106		1	164.32	68.8085	66.9966	64.2693	169.705	115.696	128.203	123.599		1	156.703	64.4085	95.7107	60.6364	274.419	112.445	223.349	123.012
	1.5	96.2777	70.5573	99.256	64.8892	175.635	113.172	129.267	122.737		1.5	161.01	67.4224	64.1289	61.5183	175.102	119.375	133.089	128.308		1.5	155.139	63.7654	92.3983	58.5379	278.484	114.11	231.649	127.583
	2	93.7423	68.6993	114.545	74.8842	174.716	112.58	127.913	121.452		2	151.752	63.5456	77.6316	74.4713	169.097	115.281	129.913	125.246		2	148.524	61.0465	112.611	71.3432	268.285	109.931	228.768	125.997
	2.5	88.1369	64.5913	124.852	81.6229	163.87	105.591	124.926	118.616		2.5	141.675	59.3259	85.3729	81.8975	160.424	109.369	126.555	122.01		2.5	135.761	55.8008	123.516	78.2522	256.865	105.252	220.881	121.653
	3	86.9327	63.7088	122.726	80.2328	156.51	100.848	121.24	115.117		3	137.839	57.7197	83.607	80.2035	150.817	102.819	122.642	118.237		3	133.735	54.968	125.182	79.3076	240.731	98.6409	212.823	117.215
	4	85.2174	62.4518	124.438	81.3521	148.517	95.698	118.374	112.395		4	135.506	56.7426	84.8013	81.3491	139.435	95.0596	118.768	114.502		4	130.328	53.5676	122.693	77.731	225.034	92.2091	205.843	113.37
	5	84.275	61.7611	127.418	83.3002	147.111	94.792	117.161	111.243		5	131.453	55.0454	85.5	82.0194	135.855	92.6184	115.613	111.461		5	132.169	54.3243	122.912	77.8695	216.802	88.8356	202.279	111.408
	6	83.8627	61.4589	128.646	84.1034	146.197	94.2037	115.369	109.542		6	131.624	55.1169	87.5014	83.9394	130.987	89.2998	114.207	110.105		6	130.251	53.5362	124.975	79.1764	209.51	85.8479	198.725	109.45
	7	83.775	61.3947	127.973	83.6631	145.619	93.8311	115.271	109.449		7	131.48	55.0567	87.5627	83.9982	129.782	88.4784	114.507	110.395		7	130.173	53.5039	124.903	79.1312	206.713	84.7017	193.817	106.747
	8	83.5875	61.2573	127.189	83.1505	145.513	93.7625	115.129	109.314		8	131.441	55.0406	87.1159	83.5695	129.001	87.9462	114.307	110.202		8	129.961	53.4169	124.998	79.1907	203.213	83.2675	192.019	105.757
	Fig 2G				12h
		Percent protein folded
	GdmCl/Urea	GdmCl.unfold		GdmCl.refold		Urea.unfold		Urea.refold
	[M]	Intensity	% intensity	Intensity	% intensity	Intensity	% intensity	Intensity	% intensity
	0	236.67	100	152.25	100	253.936	100	191.012	100
	0.5	163.758	69.1927	111.948	73.5291	262.88	103.522	220.337	115.352
	1	146.952	62.0916	94.579	62.1209	285.914	112.593	245.379	128.463
	1.5	145.945	61.6662	87.6602	57.5766	294.688	116.049	252.854	132.376
	2	141.531	59.8011	110.69	72.7032	285.805	112.55	249.1	130.411
	2.5	128.898	54.4631	116.623	76.5998	275.921	108.658	239.04	125.144
	3	125.265	52.9283	120.381	79.068	260.337	102.521	234.239	122.631
	4	123.879	52.3426	122.357	80.3663	246.801	97.1906	227.919	119.322
	5	123.061	51.9968	118.984	78.1506	237.733	93.6192	224.575	117.571
	6	120.934	51.0983	120.67	79.2577	229.13	90.2317	222.696	116.587
	7	120.795	51.0395	120.825	79.36	228.173	89.8546	220.918	115.657
	8	120.609	50.9609	121.192	79.6008	224.189	88.2858	220.71	115.548
