# Supplementary material for: Differential thermal stability, conformational stability and unfolding behavior of Eis proteins from Mycobacterium smegmatis and Mycobacterium tuberculosis
Source: PLoS One. 2019 Mar 25;14(3):e0213933. doi: 10.1371/journal.pone.0213933 (PMC6433294; doi:10.1371/journal.pone.0213933)
Supplement: S3 Table — The percent fluorescence intensity for Panels A, C and E and emission maxima values for Panels B, D and F are shown for the denaturation of MsEis and RvEis proteins induced by GdmCl, urea and temperature. (XLSX) [file pone.0213933.s005.xlsx]

## Sheet: Sheet1
	Fig. 3A						Fig. 3B
	GdmCl	Intensity at Emission maxima	% Intensity	Intensity at Emission maxima	% Intensity		GdmCl	Emission maximum Wavelength	Emission maximum Wavelength
	[M]	a.u.	a.u.	a.u.	a.u.		[M]	nm	nm
		MsEis	MsEis	RvEis	RvEis			MsEis	RvEis
	0	222.48	100	127.3	100		0	337.07	337
	0.25	220	98.8853	125	98.1932		0.25	339	337
	0.5	200	89.8957	120	94.2655		0.5	342	337
	1	156.82	70.4872	113.15	88.8845		1	344	337
	2	144.11	64.7744	94.3	74.077		2	353	337
	3	115.41	51.8743	78.05	61.3119		3	355	338
	4	109.85	49.3752	51.98	40.8327		4	356	350
	5	99.47	44.7096	45.54	35.7738		5	356	354
	6	99.3	44.6332	41.98	32.9772		6	356	355
	Fig. 3C						Fig. 3D
	Urea	Intensity at Emission maxima	% Intensity	Intensity at Emission maxima	% Intensity		Urea	Emission maximum Wavelength	Emission maximum Wavelength
	[M]	a.u.	a.u.	a.u.	a.u.		[M]	nm	nm
		MsEis	MsEis	RvEis	RvEis			MsEis	RvEis
	0	209.8	100	123.81	100		0	337	337
	0.25	222.75	106.173	120	96.9227		0.25	337.07	337
	0.5	233.04	111.077	118	95.3073		0.5	338	337
	1	242.2	115.443	116.01	93.7		1	340	338
	2	232.8	110.963	102	82.3843		2	345.07	339
	3	226.22	107.827	89.99	72.684		3	349	340
	4	211.31	100.72	79.36	64.0982		4	352	340
	5	210.11	100.148	74.06	59.8175		5	355	340
	6	209.86	100.029	66.85	53.994		6	355	340
	7	208	99.142	58.85	47.5325		7	355	340
	8	208	99.142	55.45	44.7864		8	355	340
	Fig. 3E						Fig. 3F
	Temperature	Intensity at Emission maxima	% Intensity	Intensity at Emission maxima	% Intensity		Temperature	Emission maximum Wavelength	Emission maximum Wavelength
	°C	a.u.	a.u.	a.u.	a.u.		°C	nm	nm
		MsEis	MsEis	RvEis	RvEis			MsEis	RvEis
	25	242.08	100	157	100		25	337.07	337
	37	225.47	93.1386	156	99.3631		37	338	337
	50	220.01	90.8832	154	98.0892		50	339	337
	60	219.64	90.7303	150	95.5414		60	339	337.5
	70	217.83	89.9827	111.7	71.1465		70	339.5	339.8
	80	212.97	87.975	71	45.2229		80	340	340
	90	202.83	83.7864	46	29.2994		90	341	340
	100	198.88	82.1547	26	16.5605		100	341	340
