# Supplementary material for: Differential thermal stability, conformational stability and unfolding behavior of Eis proteins from Mycobacterium smegmatis and Mycobacterium tuberculosis
Source: PLoS One. 2019 Mar 25;14(3):e0213933. doi: 10.1371/journal.pone.0213933 (PMC6433294; doi:10.1371/journal.pone.0213933)
Supplement: S4 Table — ANS fluorescence intensity values (in arbitrary units) of MsEis protein treated with increasing concentration of GdmCl, urea and heating at various temperatures. (XLSX) [file pone.0213933.s006.xlsx]

## Sheet: Sheet1
		Fig. 4A											Fig. 4B											Fig. 4C
	Wavelength	Intensity	Intensity	Intensity	Intensity	Intensity	Intensity	Intensity	Intensity			Wavelength	Intensity	Intensity	Intensity	Intensity	Intensity	Intensity	Intensity	Intensity			Wavelength	Intensity	Intensity	Intensity	Intensity	Intensity	Intensity	Intensity	Intensity	Intensity
	nm	a.u.	a.u.	a.u.	a.u.	a.u.	a.u.	a.u.	a.u.			nm	a.u.	a.u.	a.u.	a.u.	a.u.	a.u.	a.u.	a.u.			nm	a.u.	a.u.	a.u.	a.u.	a.u.	a.u.	a.u.	a.u.	a.u.
		Buffer.ANS	0M.GdmCl	0.25M.GdmCl	0.5M.GdmCl	0.75M.GdmCl	1M.GdmCl	2M.GdmCl	4M.GdmCl				Buffer.ANS	0M.urea	0.25M.urea	0.5M.urea	1M.urea	1.5M.urea	2M.urea	4M.urea				Buffer.ANS	25°C	37°C	50°C	60°C	70°C	80°C	90°C	100°C
	400	0.6587	1.47945	1.02727	3.01995	3.60439	2.50907	1.47467	0.84435			400	0.6587	1.06909	1.12713	1.43534	2.04307	2.17494	1.74371	0.94102			400	0.53898	1.22091	1.27807	2.81825	3.56567	3.26642	3.25221	3.66655	2.69527
	405	0.83342	1.70456	1.35495	3.15082	3.7288	2.7226	1.61467	1.07988			405	0.83342	1.4476	1.52691	2.13839	3.07168	3.35459	2.68493	1.21564			405	0.86417	1.34604	1.81374	6.20141	7.5697	5.9603	6.19659	5.18952	3.7069
	410	0.92959	2.00533	1.69858	3.81041	4.66449	3.4237	1.87906	1.30742			410	0.92959	1.88299	2.05425	3.27142	5.01942	5.38917	4.30832	1.38508			410	0.82481	1.53039	2.58859	9.06158	11.2002	8.85354	8.61348	7.19713	5.4792
	415.07	0.94204	2.40295	2.03289	4.96995	6.19888	4.5871	2.23897	1.51389			415.07	0.94204	2.35024	2.70036	4.96474	8.13608	8.67134	6.79959	1.45199			415.07	0.80471	1.98538	3.84305	13.7225	16.3797	13.6374	12.8011	10.5703	8.52605
	420	0.84085	2.97519	2.65951	6.76815	8.6576	6.42094	2.64554	1.76844			420	0.84085	2.93277	3.5331	7.37523	12.5723	13.4349	10.1072	1.5062			420	0.76522	2.64954	5.47327	20.2646	23.1126	20.3932	18.7985	15.2968	12.846
	425	0.93026	3.84126	3.68184	8.98573	12.0897	8.98624	3.28903	2.13331			425	0.93026	3.99925	4.83127	10.6094	18.2696	19.7309	14.3326	1.75729			425	0.73554	3.58719	7.83148	28.5868	31.3624	29.0861	26.667	21.5373	18.4434
	430	1.09929	5.15683	5.1762	12.0429	16.237	11.9932	4.34891	2.58553			430	1.09929	5.40022	6.59816	14.4557	24.7467	27.0314	19.415	2.22549			430	0.94835	4.92709	10.7936	38.1472	40.9691	39.344	35.6345	28.9023	25.0508
	435	1.36861	6.64222	6.80946	15.5544	20.9089	15.3859	5.64922	2.91199			435	1.36861	7.01488	8.67664	18.675	31.6771	34.6956	24.9237	2.82417			435	1.19515	6.46704	14.0078	48.1139	51.1263	50.0384	45.1041	36.5401	32.0921
	440	1.76196	8.45884	8.64241	19.1349	25.7489	18.8307	7.24792	3.23324			440	1.76195	8.75009	10.9451	23.1942	38.7751	42.4254	30.604	3.50985			440	1.4929	8.33847	17.4467	58.39	61.4324	60.9783	54.5335	44.0702	38.9449
	445	2.17994	10.452	10.6885	22.9951	30.909	22.512	9.0155	3.74632			445	2.17994	10.7892	13.4789	28.1038	45.7857	50.0309	36.3272	4.31354			445	1.87693	10.3153	20.9005	68.6049	71.7488	71.1776	63.7111	51.5149	46.0263
	450	2.6606	12.4918	12.8348	26.6391	36.2079	26.0944	10.7336	4.34912			450	2.6606	13.083	16.0496	32.9192	52.6466	57.5344	41.8787	5.2718			450	2.35716	12.3159	24.5761	78.332	81.6817	80.7119	72.8222	59.1624	53.2427
	455	3.19172	14.6772	14.9703	30.2761	41.1895	29.3934	12.5649	4.96749			455	3.19172	15.5447	18.7199	37.3466	58.7985	64.4913	47.006	6.37182			455	2.89357	14.4274	28.0936	87.2484	90.7797	89.7983	80.7437	66.381	59.9057
	460	3.75063	16.8237	17.0705	33.5768	45.7169	32.3162	14.2478	5.53329			460	3.75063	17.7226	21.0133	40.8718	63.7395	69.9485	51.4025	7.56614			460	3.4457	16.4966	30.9733	93.6669	97.4263	97.0117	87.2468	71.8932	65.3704
	465.07	4.34534	18.6616	18.9466	35.9956	49.1165	34.6081	15.9271	6.04375			465.07	4.34534	19.6376	22.8533	43.4556	67.0037	73.525	54.4224	8.72683			465.07	4.03846	18.2398	33.282	97.6166	101.239	101.729	90.9104	75.482	68.7697
	470	4.98319	20.1322	20.513	37.8474	51.4877	36.1408	17.2725	6.6822			470	4.98319	21.0846	24.3856	45.1222	68.4637	75.0659	55.9113	9.71345			470	4.61102	19.3743	34.7747	99.0699	102.218	103.261	91.9464	76.5358	70.4208
	475	5.56127	20.9816	21.8031	38.6501	52.2789	36.7495	18.2555	7.30063			475	5.56127	21.9678	25.4814	45.8313	68.4343	74.8651	55.91	10.62			475	5.21775	20.4081	35.4199	98.1139	101.091	102.096	91.1486	76.048	70.4226
	480	6.20393	21.6841	22.613	38.255	51.6457	36.7774	18.7634	7.92302			480	6.20393	22.5184	25.9964	45.5783	67.3554	73.166	55.1072	11.4034			480	5.90013	21.1123	35.3446	95.538	98.2619	99.1977	88.651	74.0812	68.812
	485.07	6.63595	22.0062	22.9378	37.4372	49.6975	36.1561	18.95	8.50307			485.07	6.63595	22.8069	26.0876	44.2728	65.2298	70.3802	53.553	12.1506			485.07	6.55604	21.5937	34.7769	91.1569	93.927	94.7298	85.2175	71.2738	66.3275
	490	7.22008	21.8889	22.9239	36.204	47.3766	35.3176	19.0946	8.9212			490	7.22008	22.8177	25.6286	42.5637	62.3056	66.8871	51.4701	12.86			490	7.12061	21.5569	33.8847	85.7194	88.5576	89.2394	80.4278	67.9204	62.9412
	495	7.807	21.4916	22.7714	35.0212	44.9577	34.1228	19.1125	9.25019			495	7.807	22.7937	25.0851	40.6474	58.7284	63.1171	48.7829	13.3318			495	7.55648	21.2319	32.5833	80.0766	82.5083	83.5988	75.1364	63.6756	59.6121
	500	8.19267	20.9393	22.521	33.4688	42.4338	32.3451	18.9994	9.3631			500	8.19267	22.4503	24.6519	38.5485	54.7008	58.9821	45.7385	13.7176			500	7.88953	20.941	30.9815	73.9452	76.2273	77.3789	69.6008	59.1725	55.8353
	505.07	8.5344	20.4139	22.1843	31.4761	39.8099	30.6101	18.3602	9.61888			505.07	8.5344	21.698	23.6637	36.1686	50.57	54.4579	43.001	13.856			505.07	8.15175	20.3398	29.3077	68.0135	69.7645	71.0309	64.1257	54.3165	51.7871
	510	8.66153	19.7198	21.3801	29.4426	36.9264	28.7114	17.7884	9.69147			510	8.66153	20.7948	22.5984	33.7883	46.6461	50.0135	40.162	14.0111			510	8.26865	19.8145	27.552	62.1393	63.5677	64.9323	58.3895	50.0484	47.8269
	515.07	8.80815	18.9678	20.5155	27.3927	34.1691	27.038	17.0184	9.6213			515.07	8.80815	19.925	21.3788	31.5806	42.7277	45.6966	37.1518	13.964			515.07	8.34804	18.8553	25.9115	56.5096	57.556	59.2197	52.9241	45.9103	43.9622
	520	8.86853	18.1488	19.5837	25.291	31.3765	25.578	16.4283	9.39769			520	8.86853	19.1497	20.2581	29.1857	39.1083	41.8201	34.1453	13.8566			520	8.36357	17.9512	24.115	51.1582	52.0423	53.7394	47.8233	41.6916	40.328
	525.07	8.71181	17.2507	18.555	23.1055	28.6089	24.1384	15.7149	9.05636			525.07	8.71181	18.2172	19.2068	26.8956	35.5986	37.9954	31.0383	13.4899			525.07	8.33909	17.0378	22.1652	45.8327	46.5845	48.1499	43.1737	37.5313	36.8002
	530	8.60044	16.2156	17.5191	21.0625	26.0591	22.6773	14.8406	8.84432			530	8.60044	16.9245	17.8587	24.5399	32.3415	34.3084	28.2511	12.9798			530	8.28026	16.0713	20.4285	40.9541	41.8506	42.7032	38.9173	33.5926	33.3856
	535	8.46065	15.079	16.3843	19.3201	23.7326	21.2088	13.9206	8.46969			535	8.46065	15.6628	16.5848	22.4413	29.251	30.7295	25.6469	12.5226			535	8.0904	15.1793	18.5871	36.5098	37.5549	38.0795	34.7337	30.3039	30.0058
	540	8.31171	14.0039	15.249	17.8068	21.4929	19.4993	13.0031	8.23432			540	8.31171	14.5741	15.5793	20.3956	26.3211	27.4232	23.3275	11.8469			540	7.86202	13.9973	16.8916	32.6895	33.4605	34.1867	31.0075	27.3653	26.8701
	545.07	8.02805	12.9862	14.1357	16.1878	19.3845	17.6396	12.1281	7.9074			545.07	8.02805	13.5153	14.5246	18.4094	23.6563	24.6392	21.3351	11.2614			545.07	7.51749	12.9276	15.4892	29.3955	29.8682	30.6145	27.6473	24.7641	24.3166
	550	7.57508	12.0934	13.1621	14.5605	17.3788	15.7719	11.1909	7.40498			550	7.57508	12.4373	13.4953	16.6738	21.1156	22.1278	19.3487	10.6097			550	7.13332	12.0137	14.087	26.1363	26.4906	27.2601	24.6625	22.0408	21.8351
	555	7.02984	11.2446	12.2113	13.0444	15.6342	13.8895	10.4512	6.91845			555	7.02984	11.3282	12.3731	15.1719	18.9834	19.9052	17.448	9.94468			555	6.68845	11.0455	12.8086	23.1508	23.4395	24.1166	22.0852	19.499	19.545
	560	6.62497	10.3651	11.2928	11.8894	14.0377	12.3246	9.70842	6.4262			560	6.62496	10.4764	11.2818	13.783	16.9413	17.8399	15.5855	9.32021			560	6.30965	10.1134	11.6312	20.5956	20.8001	21.5127	19.6832	17.2098	17.4294
	565.07	6.24807	9.44306	10.2999	11.0328	12.7428	11.09	9.14013	6.07012			565.07	6.24807	9.71287	10.297	12.1939	15.2424	15.9331	13.9562	8.67236			565.07	5.97443	9.23332	10.5145	18.5275	18.5166	19.1858	17.6551	15.4479	15.5542
	570	5.86977	8.55032	9.22951	10.1614	11.5525	9.99035	8.35762	5.72616			570	5.86977	8.80804	9.21732	10.9337	13.6431	14.1763	12.5131	8.09172			570	5.67329	8.48246	9.45603	16.6315	16.4916	16.9637	15.7627	14.0757	13.9812
	575	5.54659	7.81145	8.33423	9.12988	10.4605	8.98199	7.48226	5.27249			575	5.54659	8.03047	8.32041	9.82872	12.0653	12.5529	11.1992	7.4872			575	5.30109	7.8805	8.53098	14.6968	14.6746	14.9703	13.9446	12.5278	12.4329
	580	5.23531	7.14323	7.58352	8.11078	9.34419	8.01206	6.7252	4.83712			580	5.23531	7.29055	7.54274	8.89363	10.7759	11.0962	10.0556	6.78494			580	4.79771	7.19461	7.58327	12.9978	12.9223	13.405	12.2475	11.0779	11.0368
	585.07	4.88318	6.53068	6.98348	7.34318	8.25421	7.19033	6.14989	4.44965			585.07	4.88318	6.68514	6.88758	8.15366	9.68848	9.87504	8.91828	6.26267			585.07	4.36643	6.5547	6.78877	11.6628	11.5117	12.0032	10.781	9.94416	9.86435
	590	4.50037	6.05303	6.56636	6.63232	7.46843	6.51606	5.70864	4.13663			590	4.50037	6.10008	6.36808	7.24129	8.65649	8.78682	7.87551	5.77921			590	4.02104	5.95403	6.23872	10.5798	10.3424	10.7209	9.69754	9.02422	8.87971
	595	4.09662	5.57174	6.04469	6.03828	6.79324	5.93186	5.2102	3.89116			595	4.09662	5.44218	5.76867	6.53209	7.72631	7.71473	7.09084	5.36628			595	3.69094	5.45025	5.70765	9.53411	9.35474	9.56941	8.79733	8.20124	7.95663
	600	3.72607	5.11176	5.48879	5.48257	6.20801	5.35891	4.73398	3.59386			600	3.72607	4.94271	5.22741	5.83938	6.90235	6.82709	6.46934	4.92919			600	3.40362	4.93792	5.22699	8.47394	8.27385	8.53715	8.05158	7.42298	7.14729
