# Supplementary material for: Differential thermal stability, conformational stability and unfolding behavior of Eis proteins from Mycobacterium smegmatis and Mycobacterium tuberculosis
Source: PLoS One. 2019 Mar 25;14(3):e0213933. doi: 10.1371/journal.pone.0213933 (PMC6433294; doi:10.1371/journal.pone.0213933)
Supplement: S5 Table — CD spectra values in mdeg for Panels A and B and percent fluorescence intensity for Panel C of MsEis and RvEis proteins in the presence of varying concentration of SDS. (XLSX) [file pone.0213933.s007.xlsx]

## Sheet: Sheet1
		Fig. 6A										Fig. 6B										Fig. 6C
	MsEis										RvEis										SDS	Intensity	% Intensity	Intensity	% Intensity
	Wavelength	CD	CD	CD	CD	CD	CD	CD			Wavelength	CD	CD	CD	CD	CD	CD	CD			[mM]	a.u.	a.u.	a.u.	a.u.
	nm	mdeg	mdeg	mdeg	mdeg	mdeg	mdeg	mdeg			nm	mdeg	mdeg	mdeg	mdeg	mdeg	mdeg	mdeg				MsEis	MsEis	RvEis	RvEis
		0mM	2mM	20mM	40mM	60mM	80mM	100mM				0mM	2mM	20mM	40mM	60mM	80mM	100mM			0	212.29	100	237.73	100
	250	0.43971	0.13709	-0.13227	0.08639	0.3058	-0.12723	0.20236			250	0.6739	0.61371	0.73932	0.15593	0.23774	0.34864	0.285			2	168.17	79.2171	223.72	94.1068
	249	0.51924	0.10607	-0.08925	0.06005	0.28863	-0.11158	0.23999			249	0.64416	0.46368	0.58435	0.12921	0.26277	0.33229	0.31403			20	144.15	67.9024	184.25	77.5039
	248	0.55291	0.04219	-0.08953	-0.00144	0.23855	-0.13788	0.23061			248	0.60363	0.33472	0.44799	0.093	0.24974	0.28938	0.30864			40	138.59	65.2833	175.85	73.9705
	247	0.54074	-0.05456	-0.1331	-0.09809	0.15554	-0.20612	0.17422			247	0.55232	0.22683	0.33026	0.0473	0.19867	0.21992	0.26883			60	138.39	65.1891	167.29	70.3697
	246	0.43474	-0.18416	-0.21997	-0.22991	0.03962	-0.3163	0.07082			246	0.49023	0.14001	0.23114	-0.00789	0.10955	0.12389	0.19461			80	136.76	64.4213	166.26	69.9365
	245	0.3614	-0.34663	-0.35013	-0.39688	-0.10921	-0.46843	-0.07958			245	0.4305	0.05623	0.19817	-0.06548	-0.03006	-0.0047	0.13638			100	135.49	63.8231	160.26	67.4126
	244	0.34644	-0.5799	-0.52358	-0.599	-0.29096	-0.6625	-0.27699			244	0.34607	0.04861	0.16468	-0.14908	-0.19336	-0.10779	-0.00993
	243	0.33732	-0.77026	-0.71728	-0.82439	-0.47881	-0.89195	-0.4945			243	0.21298	0.04653	0.06317	-0.24638	-0.37507	-0.25657	-0.27224
	242	0.2671	-0.98538	-0.95238	-1.09121	-0.66596	-1.16142	-0.78868			242	0.08288	-0.04158	-0.07605	-0.36327	-0.57703	-0.48815	-0.5431
	241	0.124	-1.30563	-1.25459	-1.37206	-0.93273	-1.47366	-1.16776			241	-0.08495	-0.2336	-0.31097	-0.51095	-0.82463	-0.66586	-0.81002
	240	-0.07983	-1.64922	-1.63014	-1.7087	-1.31206	-1.83232	-1.57699			240	-0.36397	-0.49917	-0.59584	-0.72467	-1.02983	-0.86994	-1.0505
	239	-0.32566	-1.96819	-2.05271	-2.12655	-1.73441	-2.26806	-2.02324			239	-0.66141	-0.87638	-0.94095	-1.08554	-1.29724	-1.19761	-1.33149
	238	-0.57007	-2.36957	-2.57055	-2.60696	-2.23301	-2.74982	-2.5535			238	-0.97547	-1.31257	-1.3273	-1.52242	-1.69341	-1.70229	-1.69297
	237	-0.9009	-2.79797	-3.15995	-3.16313	-2.82394	-3.32658	-3.1419			237	-1.3322	-1.83771	-1.75736	-2.02753	-2.1537	-2.31458	-2.09821
	236	-1.35688	-3.31067	-3.802	-3.76929	-3.47359	-3.98479	-3.78816			236	-1.78928	-2.41741	-2.31642	-2.59001	-2.67268	-2.94339	-2.608
	235	-1.88088	-3.92494	-4.46972	-4.41721	-4.20211	-4.70218	-4.46849			235	-2.30964	-2.98884	-2.96501	-3.1874	-3.24717	-3.57618	-3.26065
	234	-2.36067	-4.61598	-5.18564	-5.11537	-4.9813	-5.46108	-5.16421			234	-2.7711	-3.60408	-3.61414	-3.82811	-3.87083	-4.2487	-4.01879
	233	-2.86111	-5.33524	-6.03569	-5.86218	-5.79306	-6.24511	-5.94433			233	-3.3432	-4.29567	-4.28546	-4.51965	-4.53947	-4.85387	-4.85008
	232	-3.41754	-6.13753	-6.91732	-6.62951	-6.63015	-7.0355	-6.7664			232	-4.00799	-4.9974	-4.98781	-5.33425	-5.21364	-5.47634	-5.66999
	231	-3.94184	-7.07702	-7.74353	-7.43426	-7.49239	-7.86824	-7.58427			231	-4.73089	-5.69046	-5.71746	-6.22618	-5.9834	-6.2631	-6.4707
	230	-4.57713	-7.97778	-8.52344	-8.23216	-8.37228	-8.7316	-8.40262			230	-5.5067	-6.43405	-6.45182	-7.10739	-6.82171	-7.10132	-7.23566
	229	-5.2853	-8.81933	-9.36706	-9.0331	-9.22189	-9.58987	-9.21898			229	-6.26358	-7.29814	-7.18476	-8.00655	-7.7014	-7.92705	-7.93528
	228	-5.92206	-9.59871	-10.2034	-9.7968	-10.0561	-10.4139	-10.019			228	-7.07018	-8.14257	-7.93305	-8.83013	-8.57884	-8.69573	-8.57736
	227	-6.58693	-10.2442	-10.935	-10.5165	-10.7812	-11.2253	-10.7584			227	-7.90796	-8.95989	-8.71925	-9.50451	-9.4035	-9.44994	-9.25002
	226	-7.36999	-10.8511	-11.6268	-11.1536	-11.4482	-12.0103	-11.4712			226	-8.6138	-9.82482	-9.48513	-10.0841	-10.1474	-10.1864	-10.0029
	225	-8.18439	-11.4132	-12.2855	-11.7366	-12.0594	-12.7135	-12.1474			225	-9.27444	-10.5349	-10.1821	-10.6125	-10.8218	-10.8826	-10.7072
	224	-8.94625	-11.8748	-12.8965	-12.2218	-12.5544	-13.3308	-12.7032			224	-9.87925	-11.0471	-10.7943	-11.1491	-11.4581	-11.4771	-11.3121
	223	-9.57011	-12.2508	-13.3745	-12.636	-13.0017	-13.8294	-13.134			223	-10.355	-11.4436	-11.3154	-11.6613	-12.0236	-11.991	-11.7795
	222	-10.0035	-12.6073	-13.8306	-13.0254	-13.4252	-14.1583	-13.5491			222	-10.7122	-11.8896	-11.7881	-12.1526	-12.3654	-12.4325	-12.18
	221	-10.3849	-12.9975	-14.1806	-13.3463	-13.6771	-14.3529	-13.8605			221	-10.9233	-12.2795	-12.0715	-12.6262	-12.5795	-12.7966	-12.4793
	220	-10.7393	-13.2775	-14.3586	-13.5095	-13.8445	-14.4834	-14.0961			220	-11.09	-12.5142	-12.183	-12.9446	-12.6769	-13.1329	-12.6696
	219	-11.2185	-13.5061	-14.4508	-13.6437	-14.0534	-14.5499	-14.1813			219	-11.291	-12.7911	-12.2386	-13.1026	-12.7342	-13.4289	-12.8521
	218	-11.6772	-13.5831	-14.4791	-13.752	-14.1668	-14.5626	-14.1814			218	-11.259	-13.0584	-12.3557	-13.1492	-12.7421	-13.5612	-13.005
	217	-11.9468	-13.6127	-14.4569	-13.8522	-14.2581	-14.5617	-14.2441			217	-11.1675	-13.0384	-12.4146	-13.114	-12.7282	-13.5862	-13.1041
	216	-12.2242	-13.6318	-14.4173	-13.9675	-14.3967	-14.6238	-14.3115			216	-11.0997	-12.8125	-12.332	-13.0935	-12.7936	-13.591	-13.0921
	215	-12.4641	-13.6493	-14.4443	-14.1298	-14.5812	-14.8198	-14.4833			215	-10.9458	-12.586	-12.2861	-13.1572	-12.9046	-13.6715	-12.9527
	214	-12.5831	-13.8026	-14.7345	-14.4452	-14.8684	-15.1493	-14.7911			214	-10.8056	-12.4962	-12.3658	-13.2599	-12.9653	-13.7316	-12.8296
	213	-12.5271	-14.1691	-15.2509	-14.9528	-15.339	-15.6294	-15.238			213	-10.6287	-12.485	-12.3997	-13.34	-13.0862	-13.8184	-12.7001
	212	-12.3986	-14.7015	-16.0274	-15.6923	-16.0283	-16.3502	-15.9514			212	-10.507	-12.5074	-12.4515	-13.5358	-13.2536	-14.0655	-12.7168
	211	-12.281	-15.5164	-16.9777	-16.6572	-17.0626	-17.3872	-16.9882			211	-10.5193	-12.6967	-12.7621	-13.9562	-13.4241	-14.4334	-13.0704
	210	-12.2498	-16.6281	-18.2071	-17.8878	-18.2637	-18.627	-18.3045			210	-10.4147	-13.1303	-13.2525	-14.3145	-13.6218	-14.7392	-13.6504
	209	-12.128	-17.8	-19.5029	-19.2102	-19.4386	-20.0367	-19.6063			209	-10.1001	-13.6663	-13.6411	-14.6356	-13.8468	-15.0183	-14.4519
	208	-11.8699	-18.9192	-20.8609	-20.3998	-20.578	-21.3618	-20.8908			208	-9.63588	-13.8015	-13.8605	-14.8817	-14.1661	-15.2688	-15.1729
	207	-11.0719	-19.9402	-22.1667	-21.4257	-21.5476	-22.3494	-22.0214			207	-9.11685	-13.4229	-14.0157	-14.9255	-14.3662	-15.422	-15.4072
	206	-9.63767	-20.6836	-23.3518	-22.0571	-22.1222	-23.0609	-22.8616			206	-8.0867	-12.6511	-13.6825	-14.621	-14.2395	-15.0538	-15.0843
	205	-7.78793	-21.0497	-23.8008	-22.5068	-22.1799	-23.2087	-23.3041			205	-6.76522	-11.4617	-12.6313	-13.684	-13.6839	-14.155	-14.1029
	204	-5.49642	-20.7358	-23.2607	-22.179	-21.7794	-22.8882	-22.9204			204	-5.43509	-9.70815	-11.1538	-12.3916	-12.5942	-13.0536	-12.6041
	203	-3.25393	-19.9031	-22.0117	-20.8253	-20.8577	-21.7778	-21.7916			203	-3.52936	-7.43986	-9.46514	-10.8931	-11.0094	-11.4644	-10.746
	202	-0.80762	-18.0704	-19.8909	-18.7477	-19.096	-19.4855	-19.8959			202	-1.54119	-5.04696	-7.49366	-8.82338	-8.79804	-9.25678	-8.87384
	201	2.22537	-15.414	-17.4353	-15.7286	-16.6488	-17.0185	-17.5925			201	0.94131	-2.86715	-4.97946	-6.11435	-5.76498	-6.72404	-6.56675
	200	6.20289	-12.3028	-14.386	-12.8335	-13.7244	-13.7367	-14.7696			200	4.32877	0.45035	-2.04201	-2.71541	-2.39505	-4.07656	-3.85603
	199	9.43363	-8.25674	-10.7272	-9.4405	-10.219	-9.7966	-11.396			199	6.95693	4.14836	1.77294	1.87454	0.79353	-0.03423	-0.2169
	198	11.0495	-3.43499	-6.45881	-5.54972	-6.13254	-5.19817	-7.47154			198	9.79421	7.97255	6.78086	6.56041	4.56016	4.69233	4.01834
	197	14.0842	2.16245	-1.58094	-1.16112	-1.46511	0.05858	-2.99633			197	12.6891	11.8642	11.3718	10.942	8.27821	9.5488	8.5931
	196	17.256	8.53557	3.90646	3.72529	3.78333	5.97364	2.02967			196	14.0911	14.1119	14.3813	14.3183	11.6816	13.168	12.0405
	195	20.5649	15.6844	10.0034	9.10951	9.61277	12.547	7.60645			195	14.7802	15.6676	16.726	17.1749	14.9795	16.4197	15.2005
