# Supplementary material for: Differential thermal stability, conformational stability and unfolding behavior of Eis proteins from Mycobacterium smegmatis and Mycobacterium tuberculosis
Source: PLoS One. 2019 Mar 25;14(3):e0213933. doi: 10.1371/journal.pone.0213933 (PMC6433294; doi:10.1371/journal.pone.0213933)
Supplement: S6 Table — DSC values of MsEis and RvEis proteins shown in kcal/mol/°C. (XLSX) [file pone.0213933.s008.xlsx]

## Sheet: Sheet1
		Fig. 7A				Fig. 7B
		Temperature	Cp			Temperature	Cp
		°C	kCal/mol/°C			°C	kCal/mol/°C
			MsEis				RvEis
		23.6303	-21.575			23.6303	-8.9655
		24.1319	-22.101			24.1319	-8.76885
		24.6346	-22.6105			24.6346	-8.5813
		25.1366	-23.1033			25.1366	-8.40285
		25.6387	-23.5795			25.6387	-8.23351
		26.1354	-24.0391			26.1354	-8.07328
		26.6353	-24.482			26.6353	-7.92215
		27.1372	-24.9083			27.1372	-7.78013
		27.6413	-25.5347			27.6413	-7.66932
		28.1446	-25.9047			28.1446	-7.53588
		28.6471	-26.1866			28.6471	-7.40792
		29.1458	-26.4509			29.1458	-7.30651
		29.6481	-26.7457			29.6481	-7.22244
		30.1459	-27.0231			30.1459	-7.14046
		30.6493	-27.2905			30.6493	-7.04724
		31.1494	-27.4706			31.1494	-6.94001
		31.6526	-27.5811			31.6526	-6.83585
		32.1841	-27.6837			32.1841	-6.75713
		32.6752	-27.708			32.6752	-6.68976
		33.1621	-27.7695			33.1621	-6.62978
		33.6667	-27.9119			33.6667	-6.57441
		34.1931	-28.0409			34.1931	-6.52331
		34.6938	-28.1176			34.6938	-6.47692
		35.1551	-28.1319			35.1551	-6.439
		35.63	-28.2063			35.63	-6.39889
		36.1429	-28.3472			36.1429	-6.36444
		36.639	-28.4126			36.639	-6.33297
		37.157	-28.419			37.157	-6.30581
		37.6621	-28.4046			37.6621	-6.27338
		38.1663	-28.3754			38.1663	-6.2317
		38.6405	-28.3095			38.6405	-6.2029
		39.1219	-28.2901			39.1219	-6.17352
		39.6565	-28.2884			39.6565	-6.14426
		40.1596	-28.4034			40.1596	-6.11688
		40.6668	-28.5648			40.6668	-6.1007
		41.1606	-28.7016			41.1606	-6.08555
		41.6965	-28.7668			41.6965	-6.07581
		42.1633	-28.7323			42.1633	-6.07258
		42.6554	-28.7768			42.6554	-6.05208
		43.1526	-28.7021			43.1526	-6.0258
		43.6529	-28.4637			43.6529	-5.99349
		44.1697	-28.2466			44.1697	-5.96656
		44.6677	-27.9341			44.6677	-5.9325
		45.1681	-27.4808			45.1681	-5.89977
		45.6388	-26.86			45.6388	-5.88569
		46.157	-26.0771			46.157	-5.86855
		46.6319	-25.0876			46.6319	-5.85585
		47.1266	-23.8595			47.1266	-5.84332
		47.6672	-22.3405			47.6672	-5.83854
		48.1852	-20.5167			48.1852	-5.83474
		48.6805	-18.3973			48.6805	-5.83296
		49.1693	-16.0005			49.1693	-5.82466
		49.6737	-13.431			49.6737	-5.80166
		50.1686	-10.8017			50.1686	-5.77935
		50.6705	-8.43651			50.6705	-5.75142
		51.1701	-6.46846			51.1701	-5.72839
		51.6737	-5.01592			51.6737	-5.70275
		52.1753	-4.32234			52.1753	-5.6749
		52.6745	-4.46327			52.6745	-5.65318
		53.1742	-5.4062			53.1742	-5.63074
		53.6705	-7.02602			53.6705	-5.60324
		54.1717	-9.15739			54.1717	-5.57524
		54.6699	-11.5257			54.6699	-5.55553
		55.1695	-13.9404			55.1695	-5.53095
		55.6772	-16.1757			55.6772	-5.49663
		56.1772	-18.0056			56.1772	-5.46208
		56.6761	-19.3194			56.6761	-5.43495
		57.1756	-20.1332			57.1756	-5.39747
		57.6733	-20.4967			57.6733	-5.35023
		58.1732	-20.4701			58.1732	-5.29848
		58.672	-20.2211			58.672	-5.24823
		59.1741	-19.8918			59.1741	-5.18253
		59.6767	-19.4978			59.6767	-5.10923
		60.1776	-19.1439			60.1776	-5.03635
		60.6778	-18.7764			60.6778	-4.94757
		61.1751	-18.4092			61.1751	-4.84979
		61.6716	-18.0521			61.6716	-4.72019
		62.1711	-17.7449			62.1711	-4.53826
		62.6742	-17.4424			62.6742	-4.27837
		63.1775	-17.2118			63.1775	-3.91851
		63.6796	-16.972			63.6796	-3.43684
		64.1819	-16.7382			64.1819	-2.82093
		64.6807	-16.5106			64.6807	-2.10847
		65.1765	-16.2756			65.1765	-1.34479
		65.6751	-16.0955			65.6751	-0.658531
		66.1676	-15.9944			66.1676	-0.189692
		66.7136	-15.9115			66.7136	-0.0588044
		67.217	-15.8779			67.217	-0.315166
		67.6807	-15.8583			67.6807	-0.937947
		68.1823	-15.8363			68.1823	-1.88894
		68.6834	-15.9157			68.6834	-3.08823
		69.1822	-16.0072			69.1822	-4.44797
		69.6809	-16.124			69.6809	-5.85027
		70.1827	-16.2554			70.1827	-7.18996
		70.6843	-16.3623			70.6843	-8.39105
		71.1865	-16.4594			71.1865	-9.37581
		71.6883	-16.497			71.6883	-10.1152
		72.1889	-16.5339			72.1889	-10.6771
		72.6878	-16.6516			72.6878	-11.1619
		73.1842	-16.7737			73.1842	-11.6832
		73.6769	-16.8578			73.6769	-12.1943
		74.1847	-16.9341			74.1847	-12.8203
		74.6811	-17.0028			74.6811	-13.5248
		75.183	-17.0842			75.183	-14.3381
		75.682	-17.2439			75.682	-15.304
		76.1908	-17.3731			76.1908	-16.4642
		76.6874	-17.5225			76.6874	-17.8607
		77.1886	-17.7028			77.1886	-19.3312
		77.6897	-17.86			77.6897	-21.1623
		78.1913	-17.9984			78.1913	-24.109
		78.6933	-18.1188			78.6933	-27.7346
		79.1937	-18.3365			79.1937	-32.2467
		79.693	-18.5824			79.693	-36.4994
		80.1941	-18.7824			80.1941	-41.0354
		80.6942	-19.0022			80.6942	-45.3584
		81.192	-19.1912			81.192	-48.8947
		81.6926	-19.3908			81.6926	-52.0801
		82.1926	-19.6096			82.1926	-54.482
		82.693	-19.9097			82.693	-55.8234
		83.1955	-20.1317			83.1955	-55.907
		83.6985	-20.3639			83.6985	-55.1551
		84.2395	-20.5914			84.2395	-53.5568
		84.7399	-20.7576			84.7399	-51.8494
		85.2002	-20.9555			85.2002	-50.7117
		85.6952	-21.1882			85.6952	-49.7902
		86.1955	-21.4822			86.1955	-49.2221
		86.6929	-21.7276			86.6929	-48.3009
		87.1944	-21.9844			87.1944	-48.047
		87.6973	-22.2303			87.6973	-47.9018
		88.1979	-22.4228			88.1979	-47.677
		88.6958	-22.6846			88.6958	-48.0462
		89.1938	-22.9834			89.1938	-48.2123
		89.6935	-23.3165			89.6935	-48.2544
		90.1965	-23.5738			90.1965	-47.9954
		90.697	-23.8675			90.697	-47.5792
		91.1967	-24.1734			91.1967	-47.0068
		91.6978	-24.4974			91.6978	-46.4458
		92.1978	-24.8408			92.1978	-45.9598
		92.7008	-25.2099			92.7008	-45.7427
		93.1968	-25.5244			93.1968	-45.6238
		93.6999	-25.8292			93.6999	-45.4516
		94.1944	-26.186			94.1944	-45.3492
		94.6985	-26.5216			94.6985	-45.2276
		95.203	-26.8971			95.203	-45.2217
		95.7068	-27.2905			95.7068	-45.3591
		96.2034	-27.7197			96.2034	-45.3465
		96.686	-28.1643			96.686	-45.4455
		97.1973	-28.606			97.1973	-45.4179
		97.6997	-29.082			97.6997	-45.2732
		98.1978	-29.5859			98.1978	-45.4197
		98.6997	-30.0789			98.6997	-45.6978
		99.2049	-30.5507			99.2049	-45.962
		99.7071	-30.9988			99.7071	-46.3166
		100.206	-31.4285			100.206	-46.4779
		100.705	-31.9193			100.705	-46.5969
		101.204	-32.4246			101.204	-46.5079
		101.705	-32.8744			101.705	-46.3963
		102.203	-33.3218			102.203	-46.4259
		102.707	-33.7807			102.707	-46.334
		103.209	-34.2534			103.209	-46.1466
		103.705	-34.6917			103.705	-46.1414
		104.209	-35.2507			104.209	-46.1987
		104.707	-35.6352			104.707	-46.2964
		105.205	-35.4293			105.205	-46.632
		105.703	-35.7928			105.703	-46.9938
		106.202	-36.168			106.202	-47.1196
		106.706	-36.5548			106.706	-47.2112
		107.207	-36.9532			107.207	-47.2686
		107.708	-37.3633			107.708	-47.2916
		108.208	-37.785			108.208	-47.2804
		108.711	-38.2183			108.711	-47.235
		109.211	-39.1913			109.211	-47.1553
