# Supplementary material for: Differential thermal stability, conformational stability and unfolding behavior of Eis proteins from Mycobacterium smegmatis and Mycobacterium tuberculosis
Source: PLoS One. 2019 Mar 25;14(3):e0213933. doi: 10.1371/journal.pone.0213933 (PMC6433294; doi:10.1371/journal.pone.0213933)
Supplement: S7 Table — DSC data for Panels A and B and CD ellipticity data for Panels C and D at different scanning rates. (XLSX) [file pone.0213933.s009.xlsx]

## Sheet: Sheet1
	Fig. 8A						Fig. 8B						Fig. 8C						Fig. 8D
	Temperature	Cp	Cp	Cp			Temperature	Cp	Cp	Cp			Temperature	CD	CD	CD			Temperature	CD	CD	CD
	°C	kCal/mol/°C	kCal/mol/°C	kCal/mol/°C			°C	kCal/mol/°C	kCal/mol/°C	kCal/mol/°C			°C	mdeg	mdeg	mdeg			°C	mdeg	mdeg	mdeg
		0.5°C/min	1°C/min	1.5°C/min				0.5°C/min	1°C/min	1.5°C/min				0.5°C/min	1°C/min	1.5°C/min				0.5°C/min	1°C/min	1.5°C/min
	40.0565	-0.39694	0.49966	0.48322			40.0399	-12.6133	-14.5015	-5.1431			25	-14.7165	-14.792	-14.7103			25	-15.1434	-14.8425	-14.4286
	40.1596	-0.50797	0.48266	0.57487			40.2998	-12.5895	-14.4589	-5.06201			27	-14.7078	-14.6544	-14.6839			27	-15.0804	-14.7349	-14.3349
	40.6668	-0.63721	0.46628	0.50235			40.7572	-12.513	-14.4147	-5.06601			29	-14.704	-14.6363	-14.5455			29	-15.0406	-14.8961	-14.3734
	41.1606	-0.74872	0.44984	0.46054			41.4056	-12.4862	-14.3689	-5.07312			31	-14.6951	-14.4947	-14.3608			31	-15.1247	-14.6466	-14.2687
	41.6965	-0.8539	0.43392	0.44711			41.7812	-12.4191	-14.3222	-5.07837			33	-14.651	-14.3835	-14.1217			33	-14.9617	-14.5246	-14.1862
	42.1633	-0.90976	0.4286	0.41037			42.3345	-12.3801	-14.2744	-5.09485			35	-14.5417	-14.1627	-13.8781			35	-14.7326	-14.6161	-14.162
	42.6554	-0.89749	0.44965	0.42193			42.7322	-12.3284	-14.2226	-5.09418			37	-14.3273	-13.8545	-13.4865			37	-14.7831	-14.3942	-13.6737
	43.1526	-0.75895	0.51831	0.50482			43.3946	-12.2851	-14.1691	-5.09086			39	-14.0878	-13.5882	-12.9864			39	-14.8636	-14.4479	-13.7924
	43.6529	-0.53201	0.6572	0.52135			43.8006	-12.2186	-14.1162	-5.08154			41	-13.8419	-13.2463	-12.5757			41	-14.9092	-14.3024	-13.9498
	44.1697	-0.19272	0.88803	0.50433			44.3344	-12.1874	-14.0637	-5.02693			43	-13.5113	-12.9903	-12.2764			43	-14.6098	-14.1486	-13.7419
	44.6677	0.19594	1.23854	0.59377			44.7335	-12.1338	-14.0102	-4.97412			45	-13.2937	-12.6433	-11.9884			45	-14.3592	-14.0878	-13.6077
	45.1681	0.78659	1.72942	0.71363			45.2693	-12.0413	-13.9546	-4.91545			47	-13.0909	-12.4132	-11.8967			47	-14.4274	-14.3113	-13.5665
	45.6388	1.55631	2.37593	1.02369			45.6689	-11.9919	-13.8958	-4.85257			49	-13.1125	-12.3985	-11.8018			49	-14.1101	-13.9651	-13.6043
	46.157	2.56018	3.19029	1.19458			46.3371	-11.9235	-13.8346	-4.67587			51	-13.1518	-12.4116	-11.7599			51	-14.0538	-13.7984	-13.4043
	46.6319	3.71053	4.15974	1.50716			46.723	-11.8834	-13.7703	-4.58865			53	-13.2218	-12.4936	-11.8009			53	-14.1623	-13.7041	-13.2126
	47.1266	5.13869	5.26847	1.89365			47.3018	-11.8237	-13.7036	-4.541			55	-13.3056	-12.5566	-11.8565			55	-13.9522	-13.7678	-13.456
	47.6672	6.76105	6.49275	2.88439			47.6712	-11.78	-13.636	-4.49391			57	-13.3844	-12.6586	-11.9058			57	-14.1488	-13.6801	-13.3992
	48.1852	8.53829	7.78792	3.59138			48.3496	-11.7235	-13.5672	-4.41104			59	-13.4959	-12.7491	-11.9503			59	-13.8449	-13.534	-13.3042
	48.6805	10.3885	9.11795	4.44243			48.7616	-11.6856	-13.4947	-4.4			61	-13.5913	-12.8066	-12.0057			61	-13.4064	-13.5265	-13.0834
	49.1693	12.1705	10.4266	5.41958			49.2529	-11.6265	-13.4221	-4.39183			63	-13.6722	-12.8574	-12.1041			63	-12.7792	-13.3155	-12.8119
	49.6737	13.7103	11.6562	7.67085			49.6694	-11.5834	-13.3486	-4.36603			65	-13.7993	-12.9325	-12.1504			65	-11.4957	-12.9116	-12.6548
	50.1686	14.8335	12.7356	8.87192			50.3422	-11.5242	-13.2713	-4.31965			67	-13.8866	-12.9991	-12.2087			67	-9.24543	-11.7655	-12.5878
	50.6705	15.4462	13.607	10.066			50.742	-11.4849	-13.1908	-4.26732			69	-13.9302	-13.0939	-12.2533			69	-6.82628	-9.93565	-11.6642
	51.1701	15.4995	14.215	11.2014			51.2778	-11.4297	-13.107	-4.18969			71	-13.9923	-13.1939	-12.3054			71	-5.08495	-7.75349	-10.4369
	51.6737	14.95	14.5332	13.085			51.6786	-11.3716	-13.0193	-4.08105			73	-14.1159	-13.2488	-12.3568			73	-3.85092	-5.58722	-8.14387
	52.1753	13.9305	14.5516	13.7408			52.3484	-11.3294	-12.9289	-3.84033			75	-14.1999	-13.3033	-12.4044			75	-3.42042	-4.67979	-5.99127
	52.6745	12.5452	14.2803	14.162			52.7448	-11.2846	-12.8342	-3.71464			77	-14.2531	-13.3386	-12.3558			77	-3.03777	-4.45771	-5.37938
	53.1742	11.0968	13.7433	14.3302			53.2777	-11.2204	-12.7364	-3.57498			79	-14.2813	-13.3577	-12.3078			79	-2.36828	-4.00476	-4.87536
	53.6705	9.69635	12.9764	13.9146			53.6771	-11.1851	-12.6344	-3.43261			81	-14.2519	-13.3246	-12.2087			81	-2.06639	-3.68319	-4.83769
	54.1717	8.51021	12.0315	13.3751			54.3449	-11.1337	-12.5263	-3.13142			83	-14.2157	-13.2011	-11.9975			83	-1.94326	-3.10598	-4.26307
	54.6699	7.63665	10.9744	12.6714			54.7432	-11.0535	-12.4103	-2.95687			85	-14.1128	-12.9113	-11.6665			85	-1.68834	-2.41522	-3.94136
	55.1695	7.05219	9.87025	11.8462			55.4128	-10.9169	-12.2869	-2.7863			87	-13.8831	-12.7135	-11.3301			87	-1.71403	-2.31691	-3.33937
	55.6772	6.76095	8.78341	10.0375			55.7999	-10.7685	-12.1534	-2.61575			88	-13.6666	-12.5355	-11.1301			88	-1.65192	-2.21712	-3.18271
	56.1772	6.66335	7.76289	9.15278			56.2982	-10.5104	-12.0086	-2.20186			89	-13.4634	-12.3355	-10.9301			89	-1.66413	-2.18381	-2.90182
	56.6761	6.72978	6.84565	8.33665			56.7611	-10.2157	-11.8561	-2.02145			90	-13.1535	-12.1355	-10.8301			90	-1.65493	-2.15428	-2.78016
	57.1756	6.81542	6.06284	7.61563			57.2943	-9.32683	-11.6972	-1.78047
	57.6733	6.93134	5.43457	6.50493			57.7164	-8.56984	-11.531	-1.50901
	58.1732	7.03334	4.96471	6.10954			58.3576	-7.74231	-11.3577	-1.0572
	58.672	7.12838	4.65216	5.80582			58.7511	-7.161	-11.3274	-0.7903
	59.1741	7.2399	4.47156	5.57519			59.2877	-6.18303	-11.2025	-0.48009
	59.6767	7.36041	4.41038	5.2531			59.6855	-5.41737	-10.9165	-0.12869
	60.1776	7.48622	4.60648	5.13427			60.3537	-3.84552	-10.4125	0.84244
	60.6778	7.62416	4.92245	5.02604			60.7507	-2.7511	-9.64232	1.42955
	61.1751	7.75574	5.15069	4.92201			61.2838	-1.11491	-8.70277	2.10848
	61.6716	7.86207	5.39555	4.70546			61.6816	0.37645	-7.28548	2.92523
	62.1711	7.93614	5.65817	4.60834			62.3476	3.02529	-5.41808	4.9738
	62.6742	7.98406	5.79014	4.51826			62.7462	4.73288	-3.18239	6.33817
	63.1775	8.02634	5.8706	4.43076			63.279	7.18496	-0.57384	7.85648
	63.6796	8.04225	5.89516	4.28093			63.6841	9.09555	2.20633	9.51184
	64.1819	8.07277	5.91858	4.21726			64.3498	12.172	4.82769	13.3551
	64.6807	8.11368	5.9064	4.1588			64.7486	13.6678	7.17593	15.3955
	65.1765	8.1641	5.89006	4.10263			65.2787	14.8291	8.79311	17.369
	65.6751	8.19015	5.88443	4.00455			65.6775	14.8025	9.76184	19.0601
	66.1676	8.18838	5.86718	3.95819			66.3422	12.4692	9.61166	20.6919
	66.7136	8.15025	5.8373	3.91098			66.7425	9.89142	8.43269	20.4123
	67.217	8.05611	5.80195	3.8622			67.2767	5.59964	6.34149	19.3559
	67.6807	7.91807	5.78103	3.78639			67.7188	2.11509	3.70656	17.5551
	68.1823	7.74735	5.75581	3.7571			68.3578	-2.89289	0.73013	12.2263
	68.6834	7.58466	5.71529	3.72716			68.7502	-4.98971	-2.28747	9.09374
	69.1822	7.41526	5.68056	3.702			69.2824	-6.62829	-5.03846	5.86605
	69.6809	7.26438	5.64248	3.65642			69.6831	-7.1812	-7.38926	2.85304
	70.1827	7.14056	5.61552	3.64574			70.3482	-7.90362	-9.29636	-1.94826
	70.6843	7.02005	5.5891	3.63515			70.7521	-8.25548	-10.7109	-3.68239
	71.1865	6.87573	5.52237	3.62785			71.2847	-8.71965	-12.0058	-5.10088
	71.6883	6.71757	5.47717	3.62513			71.6882	-8.94686	-12.8795	-6.20838
	72.1889	6.54864	5.4102	3.62711			72.3589	-9.41012	-13.8228	-7.76932
	72.6878	6.37781	5.37029	3.63128			72.7955	-9.79864	-14.6225	-8.48484
	73.1842	6.20153	5.31627	3.63848			73.2908	-10.3331	-15.3517	-9.258
	73.6769	6.06292	5.28317	3.65236			73.6928	-10.9456	-16.101	-10.0093
	74.1847	5.91591	5.21252	3.65335			74.3554	-12.3533	-16.7183	-11.4149
	74.6811	5.8082	5.17227	3.65378			74.7556	-12.7212	-17.2517	-12.1916
	75.183	5.66376	5.08428	3.65851			75.2913	-13.8173	-17.7059	-12.9435
	75.682	5.50539	4.99149	3.69374			75.6897	-15.3298	-18.0524	-13.7103
	76.1908	5.30933	4.92451	3.7125			76.3634	-17.6677	-18.4228	-15.5514
	76.6874	5.09738	4.85075	3.73494			76.7609	-18.7245	-18.9115	-16.4494
	77.1886	4.85642	4.79363	3.76105			77.2796	-21.5113	-19.5971	-17.3987
	77.6897	4.62506	4.70681	3.80266			77.693	-24.8867	-20.69	-18.4012
	78.1913	4.41989	4.64415	3.82118			78.3709	-29.5188	-22.384	-20.5097
	78.6933	4.24138	4.58026	3.83456			78.7667	-33.0626	-24.8883	-21.8363
	79.1937	4.07429	4.53097	3.84287			79.3018	-40.1158	-28.4525	-23.3187
	79.693	3.94177	4.45863	3.84457			79.6968	-46.8114	-33.2042	-25.3424
	80.1941	3.80025	4.3848	3.83844			80.348	-58.4706	-39.0114	-29.7343
	80.6942	3.6825	4.33893	3.82732			80.7266	-67.2004	-45.6282	-32.7678
	81.192	3.52106	4.28937	3.81876			81.2947	-82.4451	-52.6383	-36.0936
	81.6926	3.35575	4.23879	3.8043			81.6984	-97.0852	-59.6216	-39.3976
	82.1926	3.18045	4.18133	3.78502			82.3851	-114.971	-66.223	-46.4713
	82.693	2.99761	4.12435	3.74084			82.8014	-103.814	-72.0341	-49.7381
	83.1955	2.7935	4.06421	3.71628			83.4431	-93.8759	-76.7839	-52.8598
	83.6985	2.60839	3.99601	3.69003			83.8389	-92.3918	-80.3469	-55.9803
	84.2395	2.44423	3.92651	3.66242			84.3722	-83.5403	-82.7789	-64.4216
	84.7399	2.3064	3.85193	3.6037			84.7746	-77.5673	-84.4206	-69.5405
	85.2002	2.16513	3.77472	3.57343			85.3033	-75.9232	-85.6723	-74.2633
	85.6952	2.06047	3.69351	3.54224			85.7049	-72.5354	-86.7219	-78.4477
	86.1955	1.94283	3.61235	3.51524			86.3627	-74.0134	-87.5831	-89.3469
	86.6929	1.79339	3.52914	3.45447			86.7321	-70.4355	-88.2473	-100.181
	87.1944	1.61618	3.44904	3.42057			87.3369	-68.4249	-88.695	-107.519
	87.6973	1.42467	3.366	3.38529			87.7075	-65.0173	-88.9205	-114.793
	88.1979	1.20709	3.28609	3.34985			88.3802	-59.3137	-88.9414	-129.778
	88.6958	0.97303	3.20439	3.27478			88.7814	-55.3521	-88.7272	-134.35
	89.1938	0.73472	3.11633	3.22859			89.3054	-55.9038	-88.2843	-137.325
	89.6935	0.52846	3.02666	3.17242			89.7029	-57.1854	-87.6483	-143.313
	90.1965	0.36775	2.9363	3.10635			90.3775	-60.1706	-86.9353	-148.211
	90.697	0.2652	2.84265	2.93965			90.8141	-54.5712	-86.3446	-150.619
	91.1967	0.20188	2.74704	2.83665			91.313	-44.5318	-85.9866	-149.748
	91.6978	0.19414	2.64912	2.72149			91.709	-41.8298	-85.83	-152.864
	92.1978	0.18983	2.55139	2.59522			92.3686	-45.0062	-85.8423	-162.505
	92.7008	0.18994	2.45278	2.32373			92.7704	-44.6059	-86.0038	-161.224
	93.1968	0.19535	2.35038	2.18112			93.3076	-46.0577	-86.2971	-163.584
	93.6999	0.19978	2.25088	2.03677			93.706	-45.3304	-86.7048	-163.393
	94.1944	0.19685	2.15217	1.89351			94.373	-43.7265	-87.204	-164.622
	94.6985	0.19327	2.05055	1.60592			94.7746	-40.9513	-87.723	-164.909
	95.203	0.18682	1.95235	1.4621			95.3095	-41.1461	-88.1849	-165.442
	95.7068	0.18139	1.84882	1.32025			95.7084	-39.9624	-88.5253	-163.444
	96.2034	0.16752	1.75128	1.18163			96.3766	-41.3887	-88.6919	-161.695
	96.686	0.16597	1.65046	0.9036			96.7732	-40.93	-88.678	-156.658
	97.1973	0.16167	1.55255	0.76693			97.3025	-38.5204	-88.5316	-155.867
	97.6997	0.15728	1.45327	0.62897			97.7058	-37.4061	-88.3033	-154.355
	98.1978	0.15182	1.35687	0.49387			98.3771	-41.5772	-88.0292	-149.033
	98.6997	0.14403	1.2594	0.23176			98.7743	-42.4016	-87.7527	-149.958
	99.2049	0.13606	1.17543	0.10088			99.3023	-38.6665	-87.5383	-148.722
	99.7071	0.12719	1.09202	-0.02684			99.7185	-37.909	-87.4617	-150.73
	100.206	0.11681	0.98933	-0.15323			100.38	-35.8303	-87.511	-150.154
