# Supplementary material for: Differential thermal stability, conformational stability and unfolding behavior of Eis proteins from Mycobacterium smegmatis and Mycobacterium tuberculosis
Source: PLoS One. 2019 Mar 25;14(3):e0213933. doi: 10.1371/journal.pone.0213933 (PMC6433294; doi:10.1371/journal.pone.0213933)
Supplement: S8 Table — Size exclusion chromatography data of MsEis and RvEis proteins in the presence of GdmCl or urea or native conditions. (XLSX) [file pone.0213933.s010.xlsx]

## Sheet: Sheet1
	Fig. 9A							Fig. 9B							Inset figure
	Elution volume	A280	A280	A280	A280			Elution volume	A280	A280	A280	A280			Marker name			Kav
	ml	mAU	mAU	mAU	mAU			ml	mAU	mAU	mAU	mAU				Mw (kD)	log Mw	Native	GdmCl	Urea
		Native	Heated	Urea	GdmCl				Native	Heated	Urea	GdmCl			Cytochrome	12.9	1.11	0.760085	0.743319	0.75879
		MsEis	MSEis	MsEis	MsEis				RvEis	RvEis	RvEis	RvEis			Ovalbumin	43	1.63	0.631989	0.661041	0.616737
	5.03223	-0.716	0.93449	-0.34732	-0.245			5.01396	0.642	-0.01454	-0.175	1.01808			ADH	150	2.17	0.552725	0.582278	0.490858
	5.06448	-0.728	0.8878	-0.26856	-0.239			5.03795	0.63274	-0.01658	-0.186	1.06921			β-amylase	200	2.3	0.501062	0.537975	0.543601
	5.09674	-0.721	0.90065	-0.31773	-0.271			5.06194	0.55001	-0.01521	-0.154	1.0318			Ferritin	440	2.64	0.446568	0.519691	0.440225
	5.129	-0.725	0.89272	-0.36075	-0.335			5.08593	0.539	-0.01397	-0.138	1.02158			Thyroglobulin	669	2.82	0.326964	0.35865	0.308017
	5.16126	-0.749	0.85518	-0.3046	-0.261			5.10992	0.62351	-0.00677	-0.15	1.03206
	5.19351	-0.744	0.83161	-0.31795	-0.288			5.13391	0.61204	0.00236	-0.159	1.01842
	5.22577	-0.757	0.8859	-0.29732	-0.28			5.1579	0.60291	0.0106	-0.171	1.01085
	5.25803	-0.721	0.91255	-0.32946	-0.282			5.18189	0.61228	0.01711	-0.131	0.97128
	5.29029	-0.752	0.91544	-0.27333	-0.317			5.20588	0.54674	0.0201	-0.132	0.99601
	5.32255	-0.75	0.92478	-0.262	-0.314			5.22987	0.61759	0.03068	-0.151	0.99704
	5.3548	-0.756	0.91571	-0.26588	-0.302			5.25386	0.59165	0.03468	-0.208	1.0306
	5.38706	-0.739	0.89643	-0.3286	-0.339			5.27785	0.55312	0.03887	-0.193	1.05296
	5.41932	-0.732	0.91545	-0.26272	-0.333			5.30184	0.57565	0.04346	-0.165	1.05149
	5.45158	-0.708	0.92551	-0.27604	-0.363			5.32583	0.59793	0.0476	-0.141	1.00704
	5.48383	-0.725	0.90474	-0.29057	-0.339			5.34982	0.61353	0.05211	-0.143	1.01468
	5.51609	-0.694	0.86842	-0.27641	-0.308			5.37381	0.60967	0.05769	-0.15	1.0019
	5.54835	-0.714	0.86794	-0.31146	-0.338			5.3978	0.67424	0.06146	-0.164	1.00321
	5.58061	-0.724	0.9057	-0.27266	-0.322			5.42179	0.70636	0.06286	-0.134	1.01567
	5.61287	-0.724	0.87245	-0.32571	-0.348			5.44578	0.66484	0.06248	-0.139	1.00667
	5.64512	-0.688	0.88088	-0.25425	-0.354			5.46977	0.65705	0.06764	-0.172	0.96291
	5.67738	-0.675	0.89804	-0.32196	-0.382			5.49376	0.63569	0.06719	-0.178	0.99027
	5.70964	-0.699	0.89333	-0.23869	-0.366			5.51775	0.59234	0.0656	-0.17	0.97552
	5.7419	-0.731	0.88238	-0.31638	-0.369			5.54174	0.56711	0.06722	-0.187	0.97998
	5.77416	-0.699	0.87309	-0.33152	-0.378			5.56573	0.6202	0.07308	-0.187	1.00059
	5.80641	-0.747	0.8708	-0.28965	-0.408			5.58972	0.64122	0.07939	-0.174	1.01546
	5.83867	-0.728	0.85475	-0.29022	-0.391			5.61371	0.58155	0.08534	-0.161	1.01092
	5.87093	-0.742	0.84861	-0.306	-0.398			5.6377	0.58687	0.09103	-0.163	1.00638
	5.90319	-0.729	0.84193	-0.30099	-0.456			5.66169	0.55394	0.09407	-0.163	1.01
	5.93544	-0.744	0.85873	-0.27486	-0.42			5.68569	0.56957	0.10033	-0.18	0.96916
	5.9677	-0.737	0.88896	-0.28688	-0.452			5.70968	0.58658	0.10739	-0.15	0.98265
	5.99996	-0.763	0.90497	-0.26264	-0.439			5.73367	0.56943	0.11547	-0.171	0.9896
	6.03222	-0.71	0.89723	-0.29821	-0.451			5.75766	0.6038	0.12165	-0.152	1.00749
	6.06448	-0.711	0.90852	-0.28674	-0.44			5.78165	0.5939	0.1307	-0.156	0.98218
	6.09673	-0.7	0.91681	-0.27497	-0.461			5.80564	0.56042	0.13639	-0.166	0.9953
	6.12899	-0.682	0.93121	-0.34305	-0.453			5.82963	0.60108	0.1417	-0.164	0.99189
	6.16125	-0.678	0.95139	-0.32807	-0.484			5.85362	0.60802	0.1483	-0.163	1.02965
	6.19351	-0.668	0.96053	-0.30088	-0.441			5.87761	0.61743	0.15225	-0.156	1.01238
	6.22577	-0.671	0.97796	-0.30898	-0.457			5.9016	0.64597	0.16044	-0.146	1.02504
	6.25802	-0.672	0.94813	-0.24419	-0.479			5.92559	0.62206	0.16863	-0.138	1.0022
	6.29028	-0.687	0.95683	-0.29621	-0.458			5.94958	0.62406	0.1772	-0.141	1.02807
	6.32254	-0.685	0.97058	-0.28584	-0.466			5.97357	0.61917	0.1852	-0.128	0.98731
	6.3548	-0.695	0.969	-0.22913	-0.506			5.99756	0.62642	0.19455	-0.139	1.02151
	6.38705	-0.684	0.96629	-0.22426	-0.533			6.02155	0.66879	0.20133	-0.137	1.01338
	6.41931	-0.694	0.92186	-0.22314	-0.545			6.04554	0.6166	0.21012	-0.127	1.03298
	6.45157	-0.719	0.91798	-0.1755	-0.54			6.06953	0.63698	0.21937	-0.142	1.0152
	6.48383	-0.71	0.88774	-0.14986	-0.562			6.09352	0.64157	0.23333	-0.143	1.00703
	6.51609	-0.684	0.91405	-0.14651	-0.498			6.11751	0.64456	0.24791	-0.133	1.01619
	6.54834	-0.684	0.94644	-0.16396	-0.542			6.1415	0.62317	0.26165	-0.14	1.01895
	6.5806	-0.704	0.93125	-0.18884	-0.54			6.16549	0.6068	0.28282	-0.158	1.04853
	6.61286	-0.738	0.92145	-0.16045	-0.554			6.18948	0.61207	0.30201	-0.156	1.015
	6.64512	-0.711	0.93162	-0.15278	-0.562			6.21347	0.60898	0.3219	-0.152	0.9905
	6.67738	-0.729	0.94605	-0.15487	-0.563			6.23746	0.61196	0.33568	-0.172	1.02099
	6.70963	-0.748	0.95935	-0.15436	-0.56			6.26145	0.59847	0.35303	-0.194	1.01775
	6.74189	-0.748	0.94239	-0.11854	-0.576			6.28544	0.66575	0.36819	-0.169	1.0418
	6.77415	-0.689	0.94307	-0.0805	-0.569			6.30943	0.58888	0.38568	-0.164	1.05571
	6.80641	-0.732	0.97161	-0.07213	-0.582			6.33342	0.5972	0.40367	-0.177	1.04675
	6.83866	-0.729	0.96048	-0.10703	-0.612			6.35741	0.61863	0.42321	-0.193	1.02327
	6.87092	-0.732	0.966	-0.10013	-0.639			6.3814	0.54284	0.44058	-0.185	1.02182
	6.90318	-0.714	0.95994	-0.0556	-0.636			6.40539	0.59572	0.45592	-0.162	1.00385
	6.93544	-0.713	0.95235	-0.05427	-0.661			6.42938	0.55956	0.4697	-0.176	1.00951
	6.9677	-0.71	0.97126	-0.09426	-0.664			6.45337	0.55664	0.48732	-0.155	1.03732
	6.99995	-0.718	0.98273	0.01473	-0.633			6.47736	0.5677	0.50188	-0.172	0.97603
	7.03221	-0.712	0.94626	0.01839	-0.633			6.50135	0.55849	0.51097	-0.195	1.01252
	7.06447	-0.711	0.90933	-0.00623	-0.665			6.52534	0.58817	0.52528	-0.178	0.99761
	7.09673	-0.719	0.94449	0.04645	-0.648			6.54933	0.57938	0.54231	-0.16	0.98205
	7.12899	-0.731	0.93	0.05918	-0.71044			6.57332	0.5853	0.55947	-0.189	0.98529
	7.16124	-0.744	0.92423	0.07619	-0.65012			6.59731	0.63112	0.57675	-0.171	0.96126
	7.1935	-0.758	0.91469	0.07686	-0.601			6.6213	0.59431	0.59457	-0.147	0.98462
	7.22576	-0.783	0.93404	0.1136	-0.66302			6.64529	0.60089	0.61397	-0.172	0.97553
	7.25802	-0.761	0.927	0.12337	-0.6848			6.66928	0.57411	0.63381	-0.151	0.95083
	7.29027	-0.745	0.90982	0.12823	-0.67504			6.69327	0.54638	0.65096	-0.168	0.9926
	7.32253	-0.749	0.88792	0.18303	-0.63598			6.71727	0.57568	0.66773	-0.132	1.01365
	7.35479	-0.749	0.88475	0.17131	-0.62862			6.74126	0.54865	0.68635	-0.155	0.9892
	7.38705	-0.769	0.86638	0.29586	-0.53405			6.76525	0.55867	0.70729	-0.183	0.98247
	7.41931	-0.757	0.83477	0.23645	-0.47754			6.78924	0.56969	0.731	-0.158	0.96951
	7.45156	-0.784	0.79151	0.298	-0.57834			6.81323	0.53669	0.7553	-0.179	0.99713
	7.48382	-0.735	0.77107	0.32228	-0.59904			6.83722	0.50311	0.77895	-0.188	0.97772
	7.51608	-0.769	0.75264	0.36183	-0.63292			6.86121	0.53299	0.80378	-0.155	0.97791
	7.54834	-0.776	0.72461	0.42079	-0.62169			6.8852	0.56147	0.82763	-0.166	0.97183
	7.5806	-0.773	0.67738	0.43266	-0.59323			6.90919	0.56724	0.85421	-0.158	0.955
	7.61285	-0.756	0.64733	0.4259	-0.63453			6.93318	0.54658	0.88443	-0.156	0.99258
	7.64511	-0.778	0.64947	0.42646	-0.7049			6.95717	0.53857	0.91041	-0.152	0.95993
	7.67737	-0.722	0.6529	0.46402	-0.71419			6.98116	0.60031	0.93607	-0.139	0.98355
	7.70963	-0.725	0.60877	0.446	-0.77122			7.00515	0.634	0.96093	-0.169	0.96006
	7.74188	-0.728	0.56238	0.52	-0.70537			7.02914	0.57692	0.9824	-0.142	0.959
	7.77414	-0.714	0.51658	0.56153	-0.714			7.05313	0.60331	0.99853	-0.137	1.01688
	7.8064	-0.727	0.48054	0.58546	-0.721			7.07712	0.62427	1.01999	-0.128	1.00768
	7.83866	-0.714	0.44762	0.58803	-0.67202			7.10111	0.61049	1.0377	-0.127	1.03244
	7.87092	-0.702	0.4037	0.56335	-0.65225			7.1251	0.63372	1.05795	-0.13	1.05069
	7.90317	-0.717	0.39358	0.63501	-0.61129			7.14909	0.58273	1.08107	-0.122	0.98089
	7.93543	-0.718	0.38029	0.62395	-0.60629			7.17308	0.59158	1.09887	-0.096	1.03525
	7.96769	-0.726	0.33782	0.69726	-0.60786			7.19707	0.62349	1.12085	-0.087	0.98475
	7.99995	-0.734	0.29526	0.70622	-0.61994			7.22106	0.62329	1.14318	-0.096	0.95156
	8.03221	-0.738	0.25925	0.719	-0.68153			7.24505	0.56959	1.16311	-0.114	0.974
	8.06446	-0.745	0.23324	0.74725	-0.73177			7.26904	0.646	1.17882	-0.122	0.95202
	8.09672	-0.714	0.19602	0.832	-0.84326			7.29303	0.57787	1.19447	-0.121	1.01556
	8.12898	-0.711	0.14003	0.79573	-0.82455			7.31702	0.63472	1.2085	-0.131	1.02986
	8.16124	-0.71	0.08075	0.76511	-0.79973			7.34101	0.67509	1.22754	-0.128	0.99776
	8.19349	-0.708	0.04983	0.82949	-0.80394			7.365	0.64033	1.24481	-0.138	1.02229
	8.22575	-0.724	0.02918	0.87341	-0.78417			7.38899	0.6228	1.26635	-0.133	1.01522
	8.25801	-0.707	0.00988	0.91684	-0.80671			7.41298	0.60173	1.28801	-0.085	0.98104
	8.29027	-0.764	-0.03221	0.92806	-0.75067			7.43697	0.64068	1.30159	-0.111	1.01398
	8.32253	-0.739	-0.07989	0.91784	-0.76329			7.46096	0.62627	1.31915	-0.104	0.97497
	8.35478	-0.772	-0.12869	0.95601	-0.71751			7.48495	0.61846	1.33337	-0.19	1.01606
	8.38704	-0.766	-0.18203	0.9679	-0.75363			7.50894	0.5826	1.34803	-0.171	1.02647
	8.4193	-0.768	-0.23233	0.94886	-0.79589			7.53293	0.59526	1.36596	-0.181	0.95735
	8.45156	-0.772	-0.23602	1.02498	-0.73326			7.55692	0.61042	1.38296	-0.172	0.94171
	8.48382	-0.733	-0.26293	1.00907	-0.72077			7.58091	0.63048	1.39979	-0.164	0.97502
	8.51607	-0.725	-0.30157	0.99443	-0.7442			7.6049	0.65991	1.4167	-0.141	0.96624
	8.54833	-0.735	-0.32557	1.02	-0.77784			7.62889	0.64024	1.43488	-0.136	0.97218
	8.58059	-0.754	-0.34215	1.00614	-0.79628			7.65288	0.61149	1.44796	-0.142	0.9806
	8.61285	-0.763	-0.33013	1.001	-0.83872			7.67687	0.60674	1.46059	-0.152	0.99742
	8.6451	-0.751	-0.3439	1.03614	-0.83326			7.70086	0.67955	1.46607	-0.194	1.06166
	8.67736	-0.732	-0.36301	0.9721	-0.873			7.72485	0.64844	1.46819	-0.169	1.01658
	8.70962	-0.721	-0.37131	1.018	-0.82753			7.74885	0.63679	1.46855	-0.181	1.04057
	8.74188	-0.729	-0.374	1.00747	-0.95601			7.77284	0.6134	1.47318	-0.197	0.97078
	8.77414	-0.718	-0.39033	0.99472	-0.97759			7.79683	0.63619	1.48004	-0.141	0.98256
	8.80639	-0.719	-0.40418	1.07383	-0.88307			7.82082	0.69882	1.49167	-0.147	1.00703
	8.83865	-0.709	-0.4264	1.00338	-0.96165			7.84481	0.69707	1.5041	-0.169	0.98985
	8.87091	-0.685	-0.47754	1.05825	-0.94731			7.8688	0.66361	1.51512	-0.187	0.99115
	8.90317	-0.743	-0.51312	1.04209	-0.95722			7.89279	0.6076	1.52594	-0.208	1.00137
	8.93543	-0.714	-0.54301	1.04118	-0.93066			7.91678	0.64695	1.53134	-0.209	0.95895
	8.96768	-0.708	-0.57188	1.03237	-0.92144			7.94077	0.61035	1.54659	-0.219	0.97935
	8.99994	-0.721	-0.56417	1.00114	-0.88651			7.96476	0.58655	1.56092	-0.201	0.98876
	9.0322	-0.717	-0.57962	1.0336	-0.8736			7.98875	0.6511	1.56946	-0.191	1.0047
	9.06446	-0.738	-0.63123	0.98077	-0.88399			8.01274	0.64325	1.58205	-0.201	0.96638
	9.09671	-0.714	-0.64968	1.00232	-0.85965			8.03673	0.62246	1.58696	-0.19	0.97564
	9.12897	-0.738	-0.65396	1.02093	-0.937			8.06072	0.57929	1.59526	-0.176	0.98154
	9.16123	-0.726	-0.6289	0.99131	-0.90149			8.08471	0.64421	1.59709	-0.19	0.96429
	9.19349	-0.686	-0.63964	1.02601	-0.94477			8.1087	0.58642	1.60256	-0.196	0.99927
	9.22575	-0.693	-0.55254	1.03961	-0.94335			8.13269	0.58606	1.60705	-0.181	1.01355
	9.258	-0.718	-0.46449	1.06989	-0.98627			8.15668	0.58503	1.61023	-0.168	1.00957
	9.29026	-0.688	-0.37226	1.13516	-1.009			8.18067	0.63372	1.60869	-0.176	0.99335
	9.32252	-0.691	-0.31383	1.24814	-0.95526			8.20466	0.6356	1.6119	-0.145	0.92266
	9.35478	-0.678	-0.21231	1.33147	-0.9462			8.22865	0.59721	1.61383	-0.158	0.97568
	9.38704	-0.711	-0.19759	1.59624	-0.90575			8.25264	0.57532	1.61598	-0.175	1.02279
	9.41929	-0.75	-0.21837	1.99204	-0.94334			8.27663	0.57306	1.62027	-0.202	0.98268
	9.45155	-0.757	-0.10586	2.43515	-0.82741			8.30062	0.57	1.61699	-0.179	0.94342
	9.48381	-0.74	0.00403	2.9385	-0.80808			8.32461	0.57767	1.61449	-0.188	0.99018
	9.51607	-0.78	0.09423	3.72956	-0.84746			8.3486	0.58562	1.60912	-0.197	0.94527
	9.54832	-0.744	0.13146	4.71667	-0.78326			8.37259	0.52694	1.60074	-0.207	1.03687
	9.58058	-0.742	0.18468	5.89379	-0.88021			8.39658	0.57953	1.5959	-0.197	0.97724
	9.61284	-0.718	0.23513	7.00736	-0.77346			8.42057	0.53728	1.58959	-0.187	0.99275
	9.6451	-0.736	0.38047	8.1777	-0.74222			8.44456	0.56721	1.58061	-0.199	0.95764
	9.67736	-0.725	0.55211	9.48897	-0.89598			8.46855	0.57235	1.56816	-0.183	0.95217
	9.70961	-0.713	0.69915	10.7204	-0.83445			8.49254	0.55317	1.55749	-0.17	0.9548
	9.74187	-0.719	0.84321	11.6702	-0.9333			8.51653	0.58838	1.541	-0.204	0.96168
	9.77413	-0.682	0.95577	12.574	-0.90277			8.54052	0.61294	1.52816	-0.201	0.9886
	9.80639	-0.722	1.09975	13.5619	-0.92698			8.56451	0.59717	1.51452	-0.199	1.0034
	9.83865	-0.725	1.27962	14.5373	-0.89398			8.5885	0.597	1.5034	-0.194	1.00768
	9.8709	-0.704	1.42008	15.233	-0.88693			8.61249	0.60182	1.49195	-0.2	0.97767
	9.90316	-0.668	1.558	15.9806	-0.89272			8.63648	0.57878	1.47777	-0.204	0.98165
	9.93542	-0.686	1.76086	16.3127	-1.009			8.66047	0.57589	1.46028	-0.2	0.98305
	9.96768	-0.712	1.85917	16.8078	-0.95526			8.68446	0.65833	1.44902	-0.204	0.99795
	9.99993	-0.727	2.08818	17.3395	-0.9462			8.70845	0.60332	1.43744	-0.212	0.95462
	10.0322	-0.716	2.21067	16.7155	-0.90575			8.73244	0.63861	1.42533	-0.214	0.9697
	10.0645	-0.692	2.30014	16.6141	-0.94334			8.75643	0.62811	1.4128	-0.175	0.9824
	10.0967	-0.678	2.3811	16.1961	-0.82741			8.78042	0.60808	1.39232	-0.177	1.02377
	10.129	-0.695	2.59487	15.6726	-0.80808			8.80442	0.58458	1.37858	-0.137	0.96734
	10.1612	-0.727	2.80425	15.0925	-0.84746			8.82841	0.58498	1.36943	-0.145	0.95898
	10.1935	-0.71	3.062	14.42	-0.78326			8.8524	0.61457	1.36172	-0.153	0.99053
	10.2257	-0.704	3.32143	13.7036	-0.88021			8.87639	0.5877	1.3521	-0.148	0.98862
	10.258	-0.744	3.57154	13.093	-0.77346			8.90038	0.60969	1.33984	-0.178	1.01047
	10.2903	-0.74	3.7726	12.6181	-0.74222			8.92437	0.57484	1.3275	-0.2	0.96725
	10.3225	-0.741	3.9757	12.1552	-0.89598			8.94836	0.58827	1.31446	-0.186	0.951
	10.3548	-0.724	4.10713	11.8425	-0.83445			8.97235	0.597	1.29731	-0.188	0.98758
	10.387	-0.74	4.17032	11.563	-0.9333			8.99634	0.59051	1.28062	-0.192	0.96494
	10.4193	-0.736	4.2198	11.2679	-0.90277			9.02033	0.61622	1.26629	-0.192	1.00852
	10.4515	-0.715	4.5231	11.0648	-0.92698			9.04432	0.59336	1.25235	-0.199	1.04745
	10.4838	-0.726	4.79662	10.8158	-0.89398			9.06831	0.58637	1.23578	-0.175	1.03881
	10.5161	-0.682	5.11513	10.7165	-0.88693			9.0923	0.59696	1.2212	-0.186	1.10439
	10.5483	-0.728	5.3703	10.6812	-0.89272			9.11629	0.61341	1.20384	-0.154	1.0916
	10.5806	-0.712	5.79047	10.5828	-1.009			9.14028	0.54323	1.1881	-0.138	1.0898
	10.6128	-0.724	6.22873	10.4894	-0.95526			9.16427	0.56634	1.17542	-0.15	1.08642
	10.6451	-0.731	6.6019	10.5123	-0.9462			9.18826	0.55934	1.16139	-0.159	1.12876
	10.6774	-0.731	6.9719	10.4131	-0.90575			9.21225	0.58215	1.1446	-0.171	1.05019
	10.7096	-0.717	7.39097	10.5144	-0.94334			9.23624	0.58096	1.13214	-0.131	1.069
	10.7419	-0.744	8.0517	10.407	-0.82741			9.26023	0.5551	1.11536	-0.132	1.08388
	10.7741	-0.74	8.33854	10.5116	-0.80808			9.28422	0.532	1.10433	-0.151	1.08299
	10.8064	-0.734	8.88724	10.5329	-0.84746			9.30821	0.5401	1.09369	-0.208	1.05563
	10.8386	-0.706	9.37759	10.5979	-0.78326			9.3322	0.58941	1.08023	-0.193	1.05304
	10.8709	-0.749	9.72397	10.5956	-0.88021			9.35619	0.50548	1.06512	-0.165	1.0313
	10.9032	-0.747	10.2416	10.7136	-0.77346			9.38018	0.56172	1.0579	-0.141	1.06596
	10.9354	-0.75	10.8303	10.758	-0.74222			9.40417	0.55547	1.0481	-0.143	1.04578
	10.9677	-0.763	11.3927	10.8187	-0.89598			9.42816	0.54339	1.03796	-0.15	1.05574
	10.9999	-0.774	11.9102	10.916	-0.83445			9.45215	0.55339	1.02826	-0.164	1.06869
	11.0322	-0.75	12.3713	10.9115	-0.9333			9.47614	0.53849	1.01613	-0.134	1.03827
	11.0644	-0.725	13.055	10.9903	-0.90277			9.50013	0.61408	1.00463	-0.139	1.07891
	11.0967	-0.748	13.7001	11.0489	-0.92698			9.52412	0.50527	0.99421	-0.172	1.12505
	11.129	-0.765	14.4873	11.1918	-0.89398			9.54811	0.59416	0.97854	-0.178	1.08907
	11.1612	-0.74	15.1066	11.2264	-0.88693			9.5721	0.55524	0.95963	-0.17	1.05197
	11.1935	-0.757	15.5604	11.3736	-0.89272			9.59609	0.56915	0.94028	-0.187	1.05718
	11.2257	-0.738	16.2771	11.3713	-1.009			9.62008	0.57437	0.92101	-0.187	1.03653
	11.258	-0.76	17.0787	11.5061	-0.95526			9.64407	0.51419	0.90073	-0.174	1.04216
	11.2903	-0.731	17.9566	11.5919	-0.9462			9.66806	0.59646	0.87478	-0.161	1.05848
	11.3225	-0.731	18.7051	11.5914	-0.90575			9.69205	0.56774	0.85639	-0.163	1.01248
	11.3548	-0.693	19.3622	11.7156	-0.94334			9.71604	0.57168	0.83619	-0.163	1.05653
	11.387	-0.708	20.2398	11.7626	-0.82741			9.74003	0.5744	0.81047	-0.18	1.06955
	11.4193	-0.722	21.1724	11.7376	-0.80808			9.76402	0.58153	0.7907	-0.15	1.02707
	11.4515	-0.716	22.101	11.8332	-0.84746			9.78801	0.55366	0.76933	-0.171	1.02477
	11.4838	-0.718	22.9575	11.8761	-0.78326			9.812	0.58416	0.75277	-0.152	1.04888
	11.516	-0.7	23.7769	11.8469	-0.88021			9.836	0.61163	0.73994	-0.156	1.04874
	11.5483	-0.712	24.798	11.9502	-0.77346			9.85999	0.62725	0.72993	-0.166	1.03633
	11.5806	-0.696	25.7499	11.9414	-0.74222			9.88398	0.64677	0.71996	-0.164	1.04331
	11.6128	-0.679	26.6438	11.9684	-0.89598			9.90797	0.62796	0.7077	-0.163	1.05484
	11.6451	-0.712	27.3424	12.0166	-0.83445			9.93196	0.65096	0.69438	-0.156	1.03265
	11.6773	-0.728	27.9657	11.9956	-0.9333			9.95595	0.62096	0.6815	-0.146	1.0172
	11.7096	-0.684	28.5371	11.9732	-0.90277			9.97994	0.63465	0.67306	-0.138	1.02024
	11.7419	-0.693	28.8418	11.976	-0.92698			10.0039	0.68248	0.66106	-0.141	1.07013
	11.7741	-0.669	29.0477	11.931	-0.89398			10.0279	0.61869	0.64605	-0.128	1.04628
	11.8064	-0.68	29.1712	11.8528	-0.88693			10.0519	0.63693	0.63465	-0.139	1.05062
	11.8386	-0.662	29.324	11.8529	-0.89272			10.0759	0.58206	0.62609	-0.137	1.01369
	11.8709	-0.667	29.5834	11.7186	-0.644			10.0999	0.58706	0.61706	-0.127	1.04392
	11.9032	-0.687	30.0951	11.7159	-0.659			10.1239	0.6453	0.60409	-0.142	1.02051
	11.9354	-0.655	30.757	11.5674	-0.676			10.1479	0.5841	0.58874	-0.143	1.05029
	11.9677	-0.674	31.3755	11.5225	-0.689			10.1719	0.5858	0.58015	-0.133	1.05412
	11.9999	-0.663	32.047	11.4188	-0.704			10.1959	0.58508	0.56542	-0.14	1.00705
	12.0322	-0.656	32.8596	11.2998	-0.702			10.2198	0.55228	0.55161	-0.158	1.07683
	12.0644	-0.663	33.7149	11.2574	-0.716			10.2438	0.56817	0.5359	-0.156	1.04149
	12.0967	-0.658	34.669	11.1044	-0.752			10.2678	0.62192	0.52292	-0.152	1.02848
	12.1289	-0.619	35.3892	11.0022	-0.773			10.2918	0.62209	0.51227	-0.172	1.066
	12.1612	-0.64	36.1114	10.8227	-0.752			10.3158	0.52011	0.49935	-0.194	1.005
	12.1935	-0.65	37.1158	10.741	-0.747			10.3398	0.52208	0.48753	-0.169	1.02779
	12.2257	-0.64	38.4025	10.4708	-0.772			10.3638	0.549	0.47821	-0.164	1.06149
	12.258	-0.62	39.7107	10.3372	-0.759			10.3878	0.57699	0.46535	-0.177	1.01675
	12.2902	-0.633	40.7514	10.1777	-0.791			10.4118	0.632	0.45133	-0.193	1.01194
	12.3225	-0.629	41.7452	10.0208	-0.794			10.4358	0.63095	0.44586	-0.185	1.03753
	12.3548	-0.622	42.7642	9.84168	-0.818			10.4597	0.63493	0.43999	-0.162	1.05961
	12.387	-0.618	43.7989	9.6612	-0.758			10.4837	0.605	0.429	-0.176	1.0028
	12.4193	-0.615	44.6809	9.49196	-0.775			10.5077	0.55513	0.41915	-0.155	1.0326
	12.4515	-0.599	45.326	9.23833	-0.797			10.5317	0.60498	0.41181	-0.172	0.9884
	12.4838	-0.592	45.9514	9.04783	-0.822			10.5557	0.619	0.40121	-0.195	0.97881
	12.516	-0.576	46.5829	8.85091	-0.831			10.5797	0.59872	0.3895	-0.178	0.99537
	12.5483	-0.587	46.9626	8.67933	-0.815			10.6037	0.63396	0.37218	-0.16	1.03619
	12.5806	-0.598	47.3091	8.5166	-0.822			10.6277	0.54586	0.35829	-0.189	1.01439
	12.6128	-0.587	47.6269	8.26515	-0.823			10.6517	0.55918	0.34904	-0.171	0.98883
	12.6451	-0.555	47.941	8.05476	-0.839			10.6756	0.56659	0.33762	-0.147	1.05794
	12.6773	-0.55	48.089	7.77418	-0.886			10.6996	0.55729	0.32105	-0.172	1.06647
	12.7096	-0.529	48.1095	7.58106	-0.907			10.7236	0.56583	0.30717	-0.151	1.04799
	12.7418	-0.53	48.2632	7.39151	-0.875			10.7476	0.55803	0.29785	-0.168	1.07085
	12.7741	-0.496	48.3118	7.10768	-0.859			10.7716	0.60536	0.28437	-0.132	1.04282
	12.8064	-0.538	48.3503	6.86883	-0.887			10.7956	0.62658	0.2677	-0.155	1.08205
	12.8386	-0.552	48.2543	6.65965	-0.883			10.8196	0.60519	0.25416	-0.183	1.07046
	12.8709	-0.51	48.0143	6.46411	-0.882			10.8436	0.60808	0.23953	-0.158	1.07948
	12.9031	-0.502	47.8188	6.34001	-0.877			10.8676	0.5575	0.22736	-0.179	1.10282
	12.9354	-0.495	47.5921	6.1479	-0.897			10.8916	0.60756	0.21658	-0.188	1.09965
	12.9677	-0.495	47.2573	5.95554	-0.899			10.9156	0.56355	0.21094	-0.155	1.06965
	12.9999	-0.465	46.8808	5.71544	-0.914			10.9396	0.60075	0.20325	-0.166	1.04905
	13.0322	-0.497	46.4143	5.52967	-0.911			10.9635	0.61175	0.19266	-0.158	1.02685
	13.0644	-0.428	45.8963	5.37012	-0.946			10.9875	0.55784	0.18697	-0.156	1.04642
	13.0967	-0.459	45.4194	5.16739	-0.936			11.0115	0.53444	0.18489	-0.152	1.05992
	13.1289	-0.448	44.8225	5.09377	-0.947			11.0355	0.5864	0.18328	-0.139	1.0519
	13.1612	-0.443	44.2592	4.9552	-0.952			11.0595	0.56988	0.17856	-0.169	1.05821
	13.1935	-0.452	43.688	4.64956	-0.93			11.0835	0.51667	0.18062	-0.142	1.03329
	13.2257	-0.453	42.9679	4.44835	-0.961			11.1075	0.58729	0.18127	-0.137	1.022
	13.258	-0.428	42.3217	4.28641	-0.946			11.1315	0.55307	0.18094	-0.128	1.00821
	13.2902	-0.435	41.6288	4.09852	-0.947			11.1555	0.56076	0.17908	-0.127	0.99717
	13.3225	-0.417	40.888	3.92987	-0.943			11.1794	0.55175	0.17545	-0.13	1.03585
	13.3547	-0.441	40.1188	3.73744	-0.974			11.2034	0.56007	0.17691	-0.122	1.00534
	13.387	-0.423	39.3339	3.59504	-0.95			11.2274	0.56582	0.17526	-0.096	1.0947
	13.4193	-0.439	38.6854	3.53188	-0.937			11.2514	0.56508	0.17165	-0.087	1.06828
	13.4515	-0.407	37.8662	3.40435	-0.945			11.2754	0.61026	0.1638	-0.096	1.02862
	13.4838	-0.4	37.0251	3.2163	-0.941			11.2994	0.64319	0.15308	-0.114	1.02256
	13.516	-0.405	36.1406	3.15385	-0.999			11.3234	0.58475	0.14439	-0.122	1.04202
	13.5483	-0.4	35.306	3.00075	-1.003			11.3474	0.56966	0.14008	-0.121	1.02686
	13.5806	-0.396	34.68	2.85564	-0.976			11.3714	0.537	0.13628	-0.131	1.05658
	13.6128	-0.406	33.8849	2.70781	-1.019			11.3954	0.54018	0.13092	-0.137	1.05725
	13.6451	-0.371	33.0309	2.66234	-1.001			11.4193	0.51436	0.12505	-0.128	1.05055
	13.6773	-0.351	32.1985	2.59578	-1.033			11.4433	0.55947	0.12116	-0.127	1.06171
	13.7096	-0.357	31.4018	2.50401	-1.039			11.4673	0.52415	0.12166	-0.13	1.07922
	13.7418	-0.345	30.7303	2.38242	-0.929			11.4913	0.56339	0.12004	-0.122	1.07324
	13.7741	-0.348	29.8878	2.28577	-0.831			11.5153	0.5342	0.11702	-0.096	1.05549
	13.8064	-0.294	29.0412	2.14694	-0.858			11.5393	0.52797	0.11046	-0.087	1.03297
	13.8386	-0.328	28.1824	2.04798	-0.724			11.5633	0.51552	0.10735	-0.096	1.06136
	13.8709	-0.316	27.4557	1.9632	-1			11.5873	0.59671	0.09654	-0.114	1.01919
	13.9031	-0.294	26.826	1.88901	-1.049			11.6113	0.56033	0.08686	-0.122	1.04157
	13.9354	-0.304	26.009	1.79532	-1.035			11.6353	0.54567	0.08733	-0.121	1.09137
	13.9677	-0.292	25.3737	1.76661	-1.034			11.6593	0.53414	0.08945	-0.131	1.08264
	13.9999	-0.296	24.676	1.65821	-1.046			11.6832	0.58288	0.09261	-0.128	1.05549
	14.0322	-0.304	23.9775	1.60372	-1.081			11.7072	0.56935	0.09071	-0.138	1.10456
	14.0644	-0.297	23.4269	1.51597	-1.075			11.7312	0.5212	0.08439	-0.133	1.07909
	14.0967	-0.279	22.6615	1.47331	-1.129			11.7552	0.63694	0.07846	-0.085	1.0699
	14.1289	-0.249	22.02	1.38638	-1.107			11.7792	0.6005	0.0776	-0.138	1.06722
	14.1612	-0.277	21.3062	1.29821	-1.121			11.8032	0.60772	0.07915	-0.141	1.01934
	14.1935	-0.267	20.7078	1.265	-1.12			11.8272	0.6091	0.07647	-0.128	1.04045
	14.2257	-0.304	20.2376	1.22272	-1.141			11.8512	0.59803	0.07647	-0.139	1.0435
	14.258	-0.245	19.6234	1.19478	-1.143			11.8752	0.6132	0.07675	-0.137	1.02231
	14.2902	-0.238	19.048	1.15701	-1.139			11.8992	0.57171	0.07505	-0.127	1.03394
	14.3225	-0.245	18.4021	1.0961	-1.189			11.9231	0.61786	0.07194	-0.142	0.98093
	14.3547	-0.233	17.8959	1.00538	-1.153			11.9471	0.61314	0.07045	-0.143	1.04364
	14.387	-0.228	17.4523	0.97036	-1.157			11.9711	0.58156	0.06805	-0.133	1.0742
	14.4193	-0.275	17.0109	0.89293	-1.124			11.9951	0.54284	0.06496	-0.14	1.06165
	14.4515	-0.265	16.5333	0.84344	-1.12			12.0191	0.53985	0.06272	-0.158	1.01423
	14.4838	-0.247	16.0199	0.80555	-1.129			12.0431	0.57012	0.06556	-0.156	1.07262
	14.516	-0.248	15.5014	0.79137	-1.088			12.0671	0.58771	0.0664	-0.152	1.08045
	14.5483	-0.284	15.1182	0.79085	-1.079			12.0911	0.61054	0.07223	-0.172	1.04364
	14.5806	-0.288	14.593	0.74292	-1.119			12.1151	0.51659	0.08371	-0.194	1.03734
	14.6128	-0.277	14.0936	0.73042	-1.122			12.1391	0.56753	0.09233	-0.169	1.02533
	14.6451	-0.26	13.6407	0.65772	-1.127			12.1631	0.55093	0.095	-0.164	1.04586
	14.6773	-0.262	13.259	0.57996	-1.145			12.187	0.59844	0.09677	-0.177	1.05954
	14.7096	-0.236	12.9859	0.59366	-1.184			12.211	0.54949	0.09316	-0.193	0.99727
	14.7418	-0.219	12.4986	0.63062	-1.161			12.235	0.54051	0.09318	-0.185	1.00743
	14.7741	-0.239	12.0833	0.51301	-1.145			12.259	0.56756	0.09012	-0.162	0.98529
	14.8064	-0.248	11.6885	0.51599	-1.155			12.283	0.54995	0.08306	-0.176	0.96638
	14.8386	-0.249	11.3113	0.53985	-1.169			12.307	0.52531	0.07711	-0.155	1.01701
	14.8709	-0.269	11.0314	0.52389	-1.168			12.331	0.5384	0.07582	-0.172	1.07915
	14.9031	-0.267	10.6783	0.40602	-1.174			12.355	0.52683	0.07365	-0.195	1.06301
	14.9354	-0.262	10.3589	0.38716	-1.174			12.379	0.55588	0.06622	-0.138	0.98342
	14.9676	-0.233	10.0858	0.4186	-1.188			12.403	0.56618	0.06167	-0.141	0.99574
	14.9999	-0.206	9.82665	0.34899	-1.174			12.4269	0.52018	0.0641	-0.128	1.06367
	15.0322	-0.229	9.60616	0.30808	-1.15			12.4509	0.53034	0.06474	-0.139	1.03834
	15.0644	-0.231	9.24735	0.353	-1.156			12.4749	0.53594	0.06451	-0.137	1.02472
	15.0967	-0.272	8.94042	0.28265	-1.167			12.4989	0.53281	0.06534	-0.127	1.02794
	15.1289	-0.248	8.65241	0.30499	-1.16			12.5229	0.49381	0.06661	-0.142	1.01635
	15.1612	-0.282	8.37455	0.21985	-1.15			12.5469	0.52878	0.06447	-0.143	1.06129
	15.1935	-0.253	8.10348	0.19824	-1.178			12.5709	0.53236	0.06341	-0.133	0.99877
	15.2257	-0.242	7.73851	0.19724	-1.126			12.5949	0.5154	0.06175	-0.14	1.01422
	15.258	-0.243	7.44818	0.19763	-1.12			12.6189	0.55977	0.05697	-0.158	1.02301
	15.2902	-0.218	7.15109	0.23582	-1.157			12.6428	0.5392	0.05283	-0.156	0.997
	15.3225	-0.204	6.88927	0.23513	-1.149			12.6668	0.57188	0.04715	-0.152	1.02171
	15.3547	-0.199	6.66591	0.21427	-1.151			12.6908	0.57147	0.03541	-0.172	1.05413
	15.387	-0.159	6.42764	0.17718	-1.187			12.7148	0.57226	0.03432	-0.194	1.06172
	15.4192	-0.159	6.16976	0.10821	-1.196			12.7388	0.58697	0.02718	-0.169	1.04846
	15.4515	-0.14	5.97381	0.15564	-1.21			12.7628	0.52672	0.02193	-0.164	1.01686
	15.4838	-0.035	5.77376	0.1026	-1.183			12.7868	0.58473	0.022	-0.177	1.04156
	15.516	-0.066	5.53874	0.09662	-1.159			12.8108	0.52722	0.02395	-0.193	1.037
	15.5483	0.059	5.28297	0.09233	-1.151			12.8348	0.49721	0.02634	-0.185	1.05984
	15.5805	0.157	5.04275	0.01445	-1.103			12.8588	0.49711	0.02688	-0.162	1.03959
	15.6128	0.345	4.80514	0.08354	-1.029			12.8827	0.55107	0.0318	-0.176	1.02661
	15.6451	0.721	4.54745	0.13589	-0.994			12.9067	0.56845	0.03692	-0.155	1.04848
	15.6773	1.528	4.33818	0.05943	-0.975			12.9307	0.54661	0.03456	-0.172	0.98103
	15.7096	3.024	4.12315	0.08984	-0.887			12.9547	0.51492	0.03258	-0.195	0.99657
	15.7418	4.945	3.93056	0.03934	-0.826			12.9787	0.52882	0.03068	-0.178	0.986
	15.7741	7.536	3.74251	0.02612	-0.737			13.0027	0.54311	0.02788	-0.11	0.95927
	15.8064	10.89	3.60667	-0.0318	-0.673			13.0267	0.60581	0.02367	-0.097	1.03044
	15.8386	15.117	3.44798	-0.02018	-0.588			13.0507	0.51739	0.02499	-0.087	1.00837
	15.8709	20.872	3.32073	-0.03234	-0.514			13.0747	0.55443	0.03251	-0.108	1.02287
	15.9031	26.236	3.21099	-0.04358	-0.416			13.0987	0.57008	0.03376	-0.091	1.08094
	15.9354	32.084	3.01121	0.03311	-0.327			13.1227	0.54248	0.0356	-0.075	1.02579
	15.9676	38.387	2.89795	-0.04189	-0.197			13.1466	0.533	0.03645	-0.082	1.06832
	15.9999	47.815	2.80142	-0.06864	-0.072			13.1706	0.5575	0.03496	-0.068	1.03319
	16.0322	55.459	2.68717	-0.0351	0.084			13.1946	0.51323	0.03545	-0.027	1.0237
	16.0644	63.649	2.79322	-0.0699	0.187			13.2186	0.50577	0.03107	-0.032	1.02899
	16.0967	71.045	2.61506	-0.05389	0.36			13.2426	0.61793	0.03009	-0.008	1.04151
	16.1289	79.048	2.41649	-0.07025	0.527			13.2666	0.54004	0.03038	-0.011	1.01317
	16.1612	89.686	2.28897	-0.00949	0.676			13.2906	0.58652	0.02634	-0.012	1.02247
	16.1934	97.707	2.13059	0.02987	0.857			13.3146	0.51232	0.02224	0.025	1.03753
	16.2257	105.718	2.04978	-0.05374	1.029			13.3386	0.55673	0.02011	0.023	1.02051
	16.258	112.663	1.94063	-0.03495	1.21			13.3626	0.55312	0.02125	0.028	1.04749
	16.2902	120.951	1.89485	-0.02878	1.389			13.3865	0.569	0.01501	0.077	0.9975
	16.3225	126.03	1.82874	-0.04974	1.579			13.4105	0.54255	0.00847	0.039	1.02152
	16.3547	130.331	1.71807	-0.07388	1.773			13.4345	0.52778	0.00351	0.077	1.05349
	16.387	132.435	1.65701	-0.04881	1.969			13.4585	0.57556	0.000966983	0.059	1.02152
	16.4193	134.835	1.64519	-0.07634	2.165			13.4825	0.58236	-0.00424	0.064	1.04055
	16.4515	136.163	1.61931	-0.07208	2.369			13.5065	0.56738	-0.00308	0.107	1.0715
	16.4838	136.331	1.55829	-0.08214	2.603			13.5305	0.59612	0.00428	0.082	1.09013
	16.516	135.471	1.48181	-0.06052	2.861			13.5545	0.60071	0.01178	0.12	1.09829
	16.5483	133.566	1.44544	-0.09138	3.269			13.5785	0.60367	0.01211	0.122	1.06597
	16.5805	130.203	1.37989	-0.09753	3.774			13.6025	0.55784	0.01491	0.148	1.02591
	16.6128	126.29	1.3386	-0.15771	4.521			13.6265	0.55688	0.01771	0.139	1.04081
	16.6451	122.084	1.29974	-0.10021	5.45			13.6504	0.58612	0.02068	0.178	1.03344
	16.6773	117.466	1.29782	-0.14361	6.666			13.6744	0.54208	0.02412	0.191	1.02594
	16.7096	112.786	1.31423	-0.10655	8.268			13.6984	0.5751	0.02913	0.205	1.09468
	16.7418	108.223	1.31826	-0.12763	10.541			13.7224	0.57913	0.0305	0.205	1.02847
	16.7741	102.188	1.32	-0.1521	13.404			13.7464	0.58409	0.03265	0.218	1.09327
	16.8063	97.727	1.30725	-0.17663	16.651			13.7704	0.61647	0.03279	0.197	1.06326
	16.8386	93.509	1.2953	-0.16183	19.977			13.7944	0.57762	0.03961	0.225	1.07947
	16.8709	89.048	1.24423	-0.16175	23.447			13.8184	0.61124	0.04295	0.213	1.13072
	16.9031	84.197	1.22601	-0.20414	27.076			13.8424	0.58962	0.04676	0.21	1.15397
	16.9354	80.733	1.21061	-0.10088	30.613			13.8664	0.58019	0.04373	0.236	1.15252
	16.9676	77.582	1.20628	-0.14716	34.284			13.8903	0.54339	0.044	0.276	1.11748
	16.9999	74.538	1.1909	-0.12117	37.387			13.9143	0.53902	0.04148	0.289	1.07793
	17.0322	71.663	1.1753	-0.10648	40.364			13.9383	0.55361	0.03851	0.328	1.0639
	17.0644	67.219	1.16529	-0.13001	42.904			13.9623	0.55812	0.03415	0.328	1.075
	17.0967	65.238	1.20656	-0.09522	45.118			13.9863	0.55591	0.0371	0.315	1.08267
	17.1289	62.185	1.11497	-0.12198	46.695			14.0103	0.54457	0.0373	0.35	1.065
	17.1612	59.688	1.067	-0.16227	47.569			14.0343	0.54301	0.0356	0.336	1.1004
	17.1934	57.46	1.03367	-0.17042	47.846			14.0583	0.49936	0.03012	0.353	1.07581
	17.2257	55.729	1.02013	-0.14829	47.529			14.0823	0.55603	0.02952	0.37	1.04215
	17.258	53.994	1.01542	-0.10462	46.566			14.1063	0.52659	0.02796	0.351	1.06148
	17.2902	52.021	0.99437	-0.11426	45.205			14.1303	0.55435	0.02817	0.374	1.04694
	17.3225	50.504	0.97926	-0.13534	43.565			14.1542	0.53591	0.02337	0.372	1.10252
	17.3547	48.833	0.99906	-0.2011	41.79			14.1782	0.52057	0.02048	0.365	1.0766
	17.387	46.836	1.00736	-0.1687	39.954			14.2022	0.54052	0.01824	0.398	1.06934
	17.4192	46.015	0.97816	-0.1327	38.174			14.2262	0.54619	0.01315	0.409	1.06812
	17.4515	44.626	0.97345	-0.133	36.508			14.2502	0.49994	0.01169	0.425	1.11216
	17.4838	43.182	0.95202	-0.16435	34.776			14.2742	0.51119	0.01063	0.434	1.01694
	17.516	40.783	0.93004	-0.17443	33.063			14.2982	0.54735	0.00697	0.471	1.10394
	17.5483	39.928	0.927	-0.20884	31.291			14.3222	0.55907	0.00839	0.459	1.04752
	17.5805	38.995	0.95722	-0.15841	29.471			14.3462	0.49627	0.00246	0.489	1.09533
	17.6128	37.54	0.99006	-0.212	27.608			14.3702	0.57034	0.00821	0.519	1.11925
	17.6451	36.356	0.96639	-0.15194	25.848			14.3941	0.56081	0.00567	0.516	1.04872
	17.6773	35.575	0.9778	-0.1606	24.038			14.4181	0.53907	0.00877	0.503	1.09364
	17.7096	34.645	0.91922	-0.24201	22.508			14.4421	0.54561	0.01022	0.5	1.07232
	17.7418	33.72	0.91524	-0.23487	20.985			14.4661	0.63374	0.01466	0.507	1.00588
	17.7741	32.577	0.98469	-0.228	19.661			14.4901	0.61411	0.01683	0.508	1.049
	17.8063	31.421	0.96786	-0.21741	18.348			14.5141	0.56836	0.01896	0.528	1.03032
	17.8386	30.114	0.95109	-0.14917	17.184			14.5381	0.58373	0.0271	0.588	1.0446
	17.8709	29.838	0.89599	-0.21551	16.014			14.5621	0.57678	0.03673	0.583	1.04635
	17.9031	28.372	0.88204	-0.26542	14.995			14.5861	0.6201	0.03869	0.606	1.09625
	17.9354	27.22	0.882	-0.22396	13.988			14.61	0.63579	0.03798	0.623	1.04495
	17.9676	26.226	0.83929	-0.21515	13.054			14.634	0.63715	0.03862	0.633	1.03562
	17.9999	25.214	0.76234	-0.26	12.207			14.658	0.64171	0.03625	0.66	1.01512
	18.0321	24.392	0.66496	-0.20682	11.39			14.682	0.66161	0.0334	0.652	1.00483
	18.0644	23.563	0.57729	-0.2896	10.691			14.706	0.67347	0.02803	0.659	1.00227
	18.0967	22.596	0.46827	-0.24572	10.007			14.73	0.66297	0.02731	0.658	1.007
	18.1289	21.374	0.34659	-0.22068	9.475			14.754	0.69716	0.02634	0.646	1.06828
	18.1612	20.605	0.23731	-0.21438	8.941			14.778	0.74602	0.02597	0.669	1.08239
	18.1934	19.78	0.18092	-0.23657	8			14.802	0.7638	0.02559	0.659	1.06571
	18.2257	18.766	0.13262	-0.27008	7.546			14.826	0.76542	0.02398	0.669	1.1074
	18.2579	17.928	0.05925	-0.23931	7.132			14.8499	0.79786	0.02786	0.679	1.14581
	18.2902	17.251	-0.13719	-0.23725	6.769			14.8739	0.85322	0.02363	0.682	1.13855
	18.3225	16.884	-0.32152	-0.23064	6.395			14.8979	0.81559	0.02283	0.682	1.12534
	18.3547	16.784	-0.44216	-0.18604	6.056			14.9219	0.8083	0.01884	0.692	1.09975
	18.387	16.389	-0.31219	-0.2493	5.759			14.9459	0.90906	0.01881	0.712	1.11558
	18.4192	15.643	-0.31283	-0.25041	4.999			14.9699	0.84236	0.02005	0.759	1.11845
	18.4515	14.936	-0.33193	-0.18412	4.796			14.9939	0.88592	0.02429	0.754	1.14844
	18.4838	14.097	-0.31473	-0.1602	4.195			15.0179	0.92903	0.03028	0.751	1.11754
	18.516	13.319	-0.3606	-0.19816	3.839			15.0419	0.89595	0.03276	0.752	1.13654
	18.5483	13.205	-0.31972	-0.22444	3.347			15.0659	0.91148	0.0323	0.816	1.14726
	18.5805	12.602	-0.34316	-0.26081	2.995			15.0899	0.92156	0.03662	0.958	1.14532
	18.6128	11.913	-0.36673	-0.25999	2.719			15.1138	0.98957	0.04077	1.09566	1.20776
	18.645	11.42	-0.33246	-0.22619	2.161			15.1378	0.92452	0.0381	1.91268	1.19321
	18.6773	10.874	-0.30061	-0.21857	1.777			15.1618	0.93725	0.03656	2.87603	1.166
	18.7096	10.477	-0.35306	-0.2498	1.18			15.1858	0.91287	0.03229	3.76181	1.16031
	18.7418	9.897	-0.30502	-0.24583	0.96			15.2098	0.92054	0.0258	5.05956	1.16475
	18.7741	9.439	-0.36098	-0.26342	0.7			15.2338	0.89256	0.02464	6.25078	1.18487
	18.8063	9.029	-0.38871	-0.2094	0.61			15.2578	0.9097	0.02678	7.7921	1.21726
	18.8386	8.716	-0.40057	-0.21112	0.45			15.2818	0.88277	0.03384	9.48358	1.21134
	18.8708	8.223	-0.38648	-0.25089	0.36			15.3058	0.94265	0.04648	10.7795	1.2641
	18.9031	7.776	-0.46788	-0.26794	0.26			15.3298	0.90821	0.06567	12.7753	1.33621
	18.9354	7.466	-0.47912	-0.25954	0.093			15.3537	0.943	0.09411	14.6123	1.4413
	18.9676	7.11	-0.49007	-0.24185	0.041			15.3777	0.90341	0.13012	16.8238	1.54389
	18.9999	6.846	-0.50623	-0.2284	-0.072			15.4017	0.89118	0.17128	19.4636	1.76646
	19.0321	6.41	-0.51622	-0.19713	-0.132			15.4257	0.83567	0.22809	21.412	1.97549
	19.0644	6.104	-0.4966	-0.21064	-0.142			15.4497	0.90283	0.29324	23.5993	2.28016
	19.0967	5.781	-0.50816	-0.15612	-0.132			15.4737	0.88184	0.37201	25.5279	2.77897
	19.1289	5.445	-0.53905	-0.19712	-0.256			15.4977	0.92732	0.40016	27.661	3.15101
	19.1612	5.355	-0.53709	-0.25706	-0.235			15.5217	0.86338	0.47113	30.2612	3.73506
	19.1934	5.1	-0.57084	-0.24586	-0.326			15.5457	0.90912	0.57983	31.9667	4.39501
	19.2257	4.863	-0.58613	-0.22368	-0.323			15.5697	0.87871	0.72753	34.0465	5.06343
	19.2579	4.689	-0.61557	-0.24687	-0.411			15.5937	0.92783	0.8587	35.576	6.10698
	19.2902	4.44	-0.64843	-0.25077	-0.466			15.6176	0.91921	1.06504	37.0756	7.1639
	19.3224	4.266	-0.66072	-0.27243	-0.784			15.6416	0.8931	1.25685	38.5734	8.37202
	19.3547	4.064	-0.667	-0.1965	-0.769			15.6656	1.03044	1.4955	39.5349	9.57407
	19.387	3.881	-0.68036	-0.18786	-0.704			15.6896	1.06044	1.90451	41.0366	10.6368
	19.4192	3.767	-0.70711	-0.21099	-0.708			15.7136	1.10238	2.44945	41.7237	12.2036
	19.4515	3.651	-0.68147	-0.27813	-0.674			15.7376	1.19915	3.29095	42.2669	13.4018
	19.4837	3.491	-0.67076	-0.19963	-0.759			15.7616	1.28541	4.41131	42.7269	14.9731
	19.516	3.308	-0.6902	-0.23859	-0.762			15.7856	1.48374	5.7871	41.8388	16.4736
	19.5483	3.195	-0.72152	-0.23861	-0.688			15.8096	1.59071	7.38699	41.0184	17.8536
	19.5805	3.139	-0.75093	-0.24591	-0.87982			15.8336	1.82922	9.18809	40.2583	19.601
	19.6128	3.014	-0.75483	-0.19836	-0.88372			15.8575	2.09292	11.156	39.1769	20.7001
	19.645	2.957	-0.78025	-0.21817	-0.96653			15.8815	2.3964	13.2582	38.0558	22.5539
	19.6773	2.879	-0.80865	-0.20135	-0.986			15.9055	2.87852	15.4653	36.7856	23.8123
	19.7096	2.758	-0.82759	-0.223	-0.72927			15.9295	3.34375	17.7301	35.2347	24.7346
	19.7418	2.659	-0.80776	-0.29126	-0.9913			15.9535	3.91801	20.0294	34.8137	25.8033
	19.7741	2.51	-0.82492	-0.22235	-0.85462			15.9775	4.60324	22.2288	32.6409	26.4509
	19.8063	2.423	-0.85915	-0.23381	-0.74688			16.0015	5.27644	24.3803	31.548	27.2057
	19.8386	2.373	-0.87518	-0.278	-0.82144			16.0255	6.15458	26.3938	29.8771	27.7314
	19.8708	2.376	-0.88996	-0.20102	-0.89949			16.0495	7.2668	28.1906	28.2017	28.2441
	19.9031	2.308	-0.90058	-0.20709	-0.76506			16.0735	8.44462	29.7514	27.2163	28.6303
	19.9353	2.27	-0.90185	-0.2428	-0.80127			16.0974	9.86609	31.119	25.7648	28.7718
	19.9676	2.177	-0.92281	-0.26612	-0.73189			16.1214	11.3265	32.2357	24.6841	28.6988
	19.9999	2.17	-0.95425	-0.257	-0.78169			16.1454	12.9814	33.3063	23.559	28.588
	20.0321	2.099	-0.96674	-0.25271	-0.74063			16.1694	14.7949	34.2002	22.2286	29.0026
	20.0644	2.067	-0.96698	-0.23109	-0.70376			16.1934	16.6272	34.9156	21.4271	28.8418
	20.0966	1.995	-0.98234	-0.20617	-0.69998			16.2174	18.8846	35.5883	20.3112	28.4693
	20.1289	1.955	-0.81438	-0.2172	-0.32791			16.2414	21.7781	36.1371	19.4556	28.0772
	20.1612	1.877	-0.7361	-0.25319	-0.38836			16.2654	24.4782	36.5327	18.5729	27.7591
	20.1934	1.742	-0.6239	-0.28046	-0.29682			16.2894	27.0615	36.7609	17.5678	27.294
	20.2257	1.687	-0.57938	-0.22871	-0.35914			16.3134	29.8325	36.9347	16.9093	26.9852
	20.2579	1.562	-0.5062	-0.28647	-0.30113			16.3374	32.5863	36.8783	16.1491	26.6111
	20.2902	1.533	-0.52685	-0.27618	-0.36064			16.3613	35.1761	36.5969	15.5952	26.2137
	20.3224	1.519	-0.59213	-0.29798	-0.35672			16.3853	37.9513	36.0414	14.9883	25.8811
	20.3547	1.462	-0.59051	-0.23003	-0.38376			16.4093	40.7386	35.258	14.4366	25.5042
	20.387	1.434	-0.81118	-0.2108	-0.34238			16.4333	43.4368	34.2711	14.062	25.2358
	20.4192	1.382	-0.55928	-0.29989	-0.31973			16.4573	45.7895	33.0692	13.5292	24.7786
	20.4515	1.322	-0.50106	-0.25886	-0.38204			16.4813	47.8976	31.751	13.0682	24.3916
	20.4837	1.3	-0.53098	-0.26304	-0.36332			16.5053	49.8373	30.3541	12.6306	24.0501
	20.516	1.257	-0.58782	-0.29111	-0.41146			16.5293	51.8347	28.8972	12.1911	23.5748
	20.5482	1.232	-0.52846	-0.26991	-0.46395			16.5533	52.9538	27.4652	11.9831	23.203
	20.5805	1.186	-0.53885	-0.26945	-0.40786			16.5772	53.7678	26.088	11.4465	22.8846
	20.6128	1.177	-0.53916	-0.27262	-0.46883			16.6012	54.5063	24.8078	10.8539	22.5094
	20.645	1.124	-0.4583	-0.2686	-0.36797			16.6252	54.9625	23.6372	10.4984	22.1067
	20.6773	1.114	-0.52933	-0.26825	-0.488			16.6492	55.0184	22.4656	10.1087	21.7056
	20.7095	1.094	-0.60197	-0.29009	-0.54334			16.6732	54.7902	21.457	9.83022	21.3703
	20.7418	1.022	-0.64648	-0.28209	-0.58729			16.6972	54.1678	20.6103	9.39898	20.9509
	20.7741	1.008	-0.6601	-0.22693	-0.57343			16.7212	53.2686	19.9312	9.15722	20.6222
	20.8063	0.996	-0.70839	-0.28295	-0.66167			16.7452	52.1506	19.3722	8.8886	20.2897
	20.8386	0.975	-0.74832	-0.23783	-0.67944			16.7692	50.7666	18.9268	8.52949	19.7884
	20.8708	0.985	-0.74289	-0.20661	-0.6407			16.7932	49.3229	18.5823	8.2582	19.5526
	20.9031	0.979	-0.7042	-0.2698	-0.75523			16.8172	47.8626	18.1327	7.87412	19.1505
	20.9353	0.988	-0.68078	-0.34843	-0.86337			16.8411	46.3673	17.6657	7.64285	18.7719
	20.9676	0.97	-0.65791	-0.27888	-0.80059			16.8651	44.8869	17.1546	7.28676	18.4863
	20.9999	1.01	-0.59898	-0.26132	-0.98978			16.8891	43.1866	16.6587	6.8851	18.0305
	21.0321	1.016	-0.54972	-0.25378	-0.621			16.9131	41.4871	16.1728	6.69904	17.7557
	21.0644	1.013	-0.50623	-0.23989	-0.72291			16.9371	39.8499	15.6996	6.44634	17.2234
	21.0966	1.019	-0.42863	-0.29727	-0.60372			16.9611	38.1734	15.2384	6.26272	16.9074
	21.1289	1.045	-0.3673	-0.25856	-0.6166			16.9851	36.5124	14.7797	6.06372	16.3773
	21.1611	1.043	-0.27346	-0.2364	-0.649			17.0091	34.984	14.3375	5.83515	15.9993
	21.1934	1.05	-0.17937	-0.24037	-0.63283			17.0331	33.2983	13.9142	5.70611	15.7325
	21.2257	1.068	-0.12924	-0.28968	-0.77129			17.0571	32.0017	13.5031	5.46573	15.3659
	21.2579	1.037	-0.028	-0.27067	-0.60399			17.0811	30.5205	13.1016	5.31197	15.0477
	21.2902	1.007	-0.96476	-0.2529	-0.65623			17.105	29.4242	12.7122	5.07422	14.6992
	21.3224	0.963	-0.94615	-0.23984	-0.5288			17.129	28.3937	12.3394	4.89626	14.3893
	21.3547	0.903	-0.942	-0.21908	-0.41984			17.153	27.3353	11.9839	4.60771	14.0858
	21.387	0.875	-0.93586	-0.29387	-0.37028			17.177	26.3301	11.6446	4.33031	13.6931
	21.4192	0.815	-0.91486	-0.22704	-0.2957			17.201	25.4139	11.316	4.14828	13.4013
	21.4515	0.729	-0.92357	-0.22221	-0.11048			17.225	24.4934	10.9999	3.99324	13.121
	21.4837	0.692	-0.91169	-0.20799	-0.6846			17.249	23.6472	10.6889	3.83895	12.8442
	21.516	0.588	-0.91022	-0.21907	-0.73491			17.273	22.7864	10.3804	3.62567	12.3679
	21.5482	0.521	-0.9328	-0.21316	-0.77328			17.297	22.1899	10.0778	3.44154	11.8541
	21.5805	0.436	-0.916	-0.254	-0.61988			17.3209	21.741	9.78035	3.27891	11.5861
	21.6128	0.438	-0.9331	-0.25664	-0.52876			17.3449	21.1278	9.48615	3.08492	11.315
	21.645	0.416	-0.9523	-0.21094	-0.35085			17.3689	19.9296	9.19568	2.85502	10.9922
	21.6773	0.402	-0.93429	-0.28612	-0.3057			17.3929	19.2852	8.90227	2.7587	10.7919
	21.7095	0.398	-0.89515	-0.28309	-0.21807			17.4169	18.7442	8.6223	2.62546	10.4503
	21.7418	0.352	-0.89163	-0.22805	-0.32052			17.4409	18.1836	8.34561	2.40558	10.1169
	21.774	0.259	-0.88418	-0.21194	-0.43641			17.4649	17.6559	8.06928	2.23152	9.79874
	21.8063	0.238	-0.90905	-0.24711	-0.43273			17.4889	17.0749	7.80016	2.11295	9.46036
	21.8386	0.174	-0.90245	-0.29125	-0.46875			17.5129	16.4201	7.53986	1.99342	9.19665
	21.8708	0.149	-0.85714	-0.22687	-0.41745			17.5369	15.8566	7.28273	1.85087	8.88919
	21.9031	0.21	-0.78283	-0.27432	-0.46047			17.5608	15.2727	7.0323	1.74999	8.48882
	21.9353	0.088	-0.69971	-0.2267	-0.40078			17.5848	14.7508	6.78448	1.62129	8.29819
	21.9676	0.087	-0.72979	-0.23837	-0.43848			17.6088	14.2348	6.55065	1.47419	7.99591
	21.9999	0.082	-0.76702	-0.22456	-0.48403			17.6328	13.7266	6.33015	1.37932	7.85574
	22.0321	0.05	-0.73391	-0.23752	-0.46012			17.6568	13.065	6.11755	1.17272	7.63304
	22.0644	-0.3	-0.73638	-0.23118	-0.42128			17.6808	12.8263	5.91379	1.06118	7.44804
	22.0966	-0.637	-0.735	-0.25009	-0.4299			17.7048	12.3692	5.72203	0.94609	7.30303
	22.1289	-0.623	-0.74591	-0.20112	-0.47448			17.7288	11.939	5.53185	0.80011	7.0855
	22.1611	-0.646	-0.80307	-0.23351	-0.42718			17.7528	11.5099	5.35164	0.67274	6.93423
	22.1934	-0.68	-0.88091	-0.23256	-0.44585			17.7768	10.9934	5.17818	0.61767	6.77562
	22.2257	-0.646	-0.93213	-0.27324	-0.47496			17.8008	10.5898	5.00752	0.4941	6.72731
	22.2579	-0.663	-0.99475	-0.23215	-0.49944			17.8247	10.2599	4.83912	0.3638	6.50141
	22.2902	-0.688	-0.52229	-0.28683	-0.43147			17.8487	9.92356	4.68176	0.30994	6.13227
	22.3224	-0.685	-0.54239	-0.21697	-0.45768			17.8727	9.61	4.52585	0.242	5.97373
	22.3547	-0.656	-0.26085	-0.24062	-0.54127			17.8967	9.28285	4.3873	0.18966	5.77451
	22.3869	-0.672	-0.37067	-0.25427	-0.67618			17.9207	8.77966	4.24626	0.07071	5.63002
	22.4192	-0.659	-0.485	-0.29058	-0.6333			17.9447	8.37823	4.10639	0.03772	5.52607
	22.4515	-0.596	-0.60919	-0.24232	-0.69068			17.9687	8.12877	3.9729	-0.06094	5.38275
	22.4837	-0.553	-0.71516	-0.27698	-0.66239			17.9927	7.80676	3.85417	-0.1644	5.26222
	22.516	-0.522	-0.78561	-0.29377	-0.72085			18.0167	7.58376	3.73123	-0.24374	5.11635
	22.5482	-0.499	-0.84099	-0.26687	-0.72718			18.0406	7.24769	3.61532	-0.24792	4.99623
	22.5805	-0.46	-0.96774	-0.26675	-0.7694			18.0646	6.95661	3.49707	-0.32626	4.83277
	22.6127	-0.42	-0.98108	-0.23024	-0.72667			18.0886	6.63706	3.38233	-0.3175	4.73548
	22.645	-0.384	-0.98458	-0.23074	-0.7614			18.1126	6.39018	3.27158	-0.37911	4.52707
	22.6773	-0.316	-0.97152	-0.20464	-0.73687			18.1366	6.14035	3.16877	-0.42677	4.50435
	22.7095	-0.24	-0.92303	-0.21208	-0.7918			18.1606	5.88682	3.07011	-0.48312	4.41365
	22.7418	-0.168	-0.85574	-0.23199	-0.73793			18.1846	5.67352	2.97581	-0.477	4.31531
	22.774	-0.143	-0.84838	-0.27426	-0.71615			18.2086	5.47667	2.88385	-0.492	4.26467
	22.8063	-0.045	-0.84948	-0.25966	-0.76548			18.2326	5.25453	2.79966	-0.468	4.18382
	22.8386	0.03	-0.79265	-0.28067	-0.69801			18.2566	5.12872	2.71928	-0.486	4.0886
	22.8708	0.155	-0.68249	-0.2572	-0.67819			18.2806	4.91551	2.64532	-0.52	4.01089
	22.9031	0.203	-0.5511	-0.23256	-0.37475			18.3045	4.72519	2.57031	-0.483	3.98062
	22.9353	0.198	-0.42663	-0.23306	-0.47783			18.3285	4.57736	2.50061	-0.499	3.90633
	22.9676	0.239	-0.33128	-0.26925	-0.31381			18.3525	4.3756	2.42937	-0.49	3.83871
	22.9998	0.373	-0.20561	-0.25306	-0.31408			18.3765	4.26372	2.36424	-0.517	3.84542
	23.0372	0.465	-0.805	-0.18661	-0.293			18.4005	4.05654	2.29605	-0.496	3.70893
	23.0771	0.351	-0.829	-0.19562	-0.267			18.4245	3.99879	2.23572	-0.49	3.59992
	23.117	0.019	-0.805	-0.20419	-0.269			18.4485	3.84007	2.18069	-0.491	3.52826
	23.157	-0.127	-0.736	-0.21268	-0.241			18.4725	3.70624	2.13171	-0.486	3.47653
	23.1969	-0.284	-0.714	-0.2206	-0.219			18.4965	3.57243	2.07842	-0.471	3.44332
	23.2368	-0.314	-0.685	-0.22885	-0.239			18.5205	3.52288	2.02986	-0.49	3.39545
	23.2767	-0.25	-0.688	-0.23753	-0.259			18.5445	3.36423	1.98008	-0.463	3.3508
	23.3167	-0.248	-0.63	-0.24718	-0.255			18.5684	3.29549	1.93111	-0.461	3.28223
	23.3566	-0.134	-0.617	-0.25658	-0.258			18.5924	3.17281	1.88863	-0.483	3.26232
	23.3965	-0.165	-0.615	-0.26582	-0.264			18.6164	3.06105	1.85529	-0.48	3.20968
	23.4365	-0.324	-0.562	-0.27492	-0.265			18.6404	3.05425	1.81801	-0.5	3.19356
	23.4764	-0.35	-0.542	-0.28441	-0.291			18.6644	2.92474	1.78419	-0.509	3.12478
	23.5163	-0.398	-0.521	-0.29299	-0.283			18.6884	2.84427	1.74904	-0.498	3.10363
	23.5562	-0.316	-0.592	-0.29989	-0.273			18.7124	2.80895	1.72022	-0.501	3.02273
	23.5962	-0.428	-0.546	-0.30602	-0.253			18.7364	2.76169	1.69216	-0.511	3.06944
	23.6361	-0.521	-0.511	-0.30951	-0.241			18.7604	2.70948	1.66775	-0.498	3.0212
	23.676	-0.606	-0.504	-0.31084	-0.234			18.7843	2.65314	1.64224	-0.496	2.98757
	23.7159	-0.687	-0.447	-0.3105	-0.229			18.8083	2.56224	1.61785	-0.503	2.98014
	23.7559	-0.859	-0.431	-0.30811	-0.218			18.8323	2.4659	1.59557	-0.505	2.97781
	23.7958	-0.687	-0.447	-0.3037	-0.163			18.8563	2.45485	1.57763	-0.513	2.9221
	23.8357	-0.555	-0.431	-0.29781	-0.135			18.8803	2.46008	1.55997	-0.519	2.91939
	23.8756	-0.287	-0.493	-0.29136	-0.133			18.9043	2.42055	1.54459	-0.456	2.92024
	23.9156	-0.899	-0.458	-0.28452	-0.148			18.9283	2.39729	1.52854	-0.484	2.87706
	23.9555	-0.71	-0.461	-0.27681	-0.154			18.9523	2.30311	1.51078	-0.464	2.82667
	23.9954	-0.493	-0.442	-0.26906	-0.172			18.9763	2.22041	1.49133	-0.476	2.7884
	24.0353	-0.28	-0.452	-0.26339	-0.2			19.0003	2.17277	1.47276	-0.477	2.81063
	24.0753	-0.205	-0.487	-0.26188	-0.219			19.0242	2.15345	1.4554	-0.507	2.8143
	24.1152	-0.208	-0.517	-0.26501	-0.202			19.0482	2.09744	1.43701	-0.507	2.79295
	24.1551	-0.332	-0.522	-0.27106	-0.176			19.0722	2.12987	1.427	-0.525	2.784
	24.195	-0.405	-0.496	-0.28034	-0.168			19.0962	2.06235	1.41241	-0.533	2.75111
	24.235	-0.529	-0.508	-0.29206	-0.158			19.1202	2.07321	1.40039	-0.539	2.69568
	24.2749	-0.693	-0.499	-0.3056	-0.161			19.1442	2.02223	1.38101	-0.511	2.74609
	24.3148	-0.755	-0.49	-0.31941	-0.136			19.1682	2.00371	1.36216	-0.488	2.72481
	24.3547	-0.893	-0.497	-0.33272	-0.117			19.1922	2.0054	1.35192	-0.494	2.66832
	24.3947	-0.891	-0.499	-0.34571	-0.137			19.2162	2.02318	1.33747	-0.527	2.65752
	24.4346	-0.907	-0.502	-0.35702	-0.149			19.2402	2.00659	1.32782	-0.518	2.67941
	24.4745	-0.98	-0.491	-0.36867	-0.149			19.2642	2.01058	1.32162	-0.494	2.63189
	24.5145	-0.944	-0.475	-0.3793	-0.187			19.2882	2.01727	1.31578	-0.502	2.70571
	24.5544	-0.969	-0.482	-0.38846	-0.174			19.3121	2.03866	1.30814	-0.511	2.68778
	24.5943	-0.965	-0.522	-0.39606	-0.115			19.3361	2.06519	1.30381	-0.489	2.69666
	24.6342	-0.909	-0.476	-0.39779	-0.207			19.3601	2.03911	1.29492	-0.495	2.67396
	24.6742	-0.894	-0.52	-0.39918	-0.255			19.3841	2.058	1.28869	-0.491	2.70364
	24.7141	-0.892	-0.486	-0.40023	-0.284			19.4081	2.10474	1.28347	-0.517	2.66061
	24.754	-0.924	-0.48	-0.40094	-0.427			19.4321	2.06925	1.27891	-0.472	2.65273
	24.7939	-0.959	-0.501	-0.40132	-0.54			19.4561	2.13629	1.27528	-0.5	2.64476
	24.8339	-0.965	-0.484	-0.40136	-0.656			19.4801	2.15538	1.27327	-0.491	2.67071
	24.8738	-0.909	-0.478	-0.40106	-0.776			19.5041	2.17889	1.26886	-0.487	2.65428
	24.9137	-0.894	-0.406	-0.40043	-0.853			19.5281	2.17564	1.27112	-0.513	2.67557
	24.9536	-0.892	-0.46	-0.39945	-0.892			19.552	2.19613	1.27752	-0.505	2.68903
	24.9936	-0.924	-0.461	-0.39814	-0.939			19.576	2.20217	1.27627	-0.46	2.68761
	25.0335	-0.959	-0.461	-0.39649	-0.932			19.6	2.15998	1.28441	-0.486	2.74534
								19.624	2.23039	1.28845	-0.49	2.77154
								19.648	2.1833	1.29786	-0.481	2.70459
								19.672	2.21294	1.31108	-0.471	2.80533
								19.696	2.2107	1.32144	-0.478	2.82381
								19.72	2.24971	1.34239	-0.496	2.89629
								19.744	2.2143	1.36375	-0.497	2.97977
								19.7679	2.12463	1.3834	-0.486	2.97172
								19.7919	2.12661	1.40117	-0.478	2.99751
								19.8159	2.17414	1.42567	-0.485	3.05722
								19.8399	2.10358	1.45004	-0.484	3.13529
								19.8639	2.06679	1.48049	-0.512	3.18764
								19.8879	2.12316	1.50891	-0.489	3.21918
								19.9119	2.03541	1.53801	-0.473	3.27755
								19.9359	2.07253	1.56903	-0.488	3.27366
								19.9599	2.09452	1.60702	-0.502	3.31643
								19.9839	2.05229	1.64246	-0.491	3.38434
								20.0079	2.0299	1.68213	-0.45	3.46601
								20.0318	1.96798	1.72129	-0.447	3.49239
								20.0558	2.03505	1.75685	-0.424	3.54473
								20.0798	1.95772	1.79675	-0.477	3.55028
								20.1038	1.96647	1.8341	-0.492	3.52904
								20.1278	1.96485	1.87042	-0.468	3.52953
								20.1518	1.92564	1.90702	-0.486	3.51125
								20.1758	1.91567	1.93701	-0.52	3.54727
								20.1998	1.91454	1.96978	-0.483	3.51526
								20.2238	1.89672	1.99731	-0.499	3.49321
								20.2478	1.85915	2.0222	-0.49	3.44955
								20.2718	1.75727	2.04049	-0.517	3.37193
								20.2957	1.7153	2.06138	-0.496	3.26523
								20.3197	1.75116	2.06943	-0.49	3.22371
								20.3437	1.68562	2.0764	-0.491	3.17288
								20.3677	1.6616	2.0784	-0.486	2.98871
								20.3917	1.60383	2.07989	-0.471	2.95155
								20.4157	1.58898	2.08264	-0.49	2.82004
								20.4397	1.51578	2.08509	-0.463	2.76773
								20.4637	1.52104	2.07941	-0.461	2.65829
								20.4877	1.5069	2.07523	-0.483	2.53086
								20.5116	1.39669	2.06862	-0.48	2.45401
								20.5356	1.37845	2.05697	-0.5	2.29477
								20.5596	1.29847	2.04436	-0.509	2.20049
								20.5836	1.32938	2.03426	-0.498	2.07598
								20.6076	1.16536	2.01752	-0.501	2.03621
								20.6316	1.11684	2.00288	-0.511	1.927
								20.6556	1.12234	1.97731	-0.498	1.79789
								20.6796	1.12611	1.9523	-0.496	1.71836
								20.7036	0.99987	1.92321	-0.503	1.66049
								20.7276	1.03357	1.88888	-0.505	1.61707
								20.7516	1.06765	1.85391	-0.513	1.57317
								20.7755	1.05894	1.82068	-0.519	1.48368
								20.7995	1.07964	1.77769	-0.456	1.45882
								20.8235	1.06806	1.73276	-0.484	1.46248
								20.8475	1.0802	1.6881	-0.464	1.40924
								20.8715	1.145	1.63551	-0.476	1.36152
								20.8955	1.15877	1.58008	-0.477	1.3519
								20.9195	1.24257	1.52608	-0.507	1.33837
								20.9435	1.23854	1.46877	-0.507	1.32247
								20.9675	1.29114	1.41451	-0.525	1.29524
								20.9915	1.37363	1.36057	-0.533	1.27174
								21.0154	1.50993	1.30835	-0.539	1.25167
								21.0394	1.52616	1.25836	-0.511	1.2481
								21.0634	1.54446	1.2122	-0.488	1.22314
								21.0874	1.66958	1.16239	-0.494	1.16646
								21.1114	1.63321	1.11792	-0.527	1.16631
								21.1354	1.70974	1.07154	-0.518	1.11641
								21.1594	1.74613	1.03007	-0.494	1.13191
								21.1834	1.82088	0.99672	-0.502	1.14305
								21.2074	1.91098	0.96257	-0.511	1.1175
								21.2314	1.91694	0.9331	-0.489	1.17402
								21.2553	1.98981	0.90864	-0.495	1.16824
								21.2793	2.0329	0.87978	-0.491	1.14818
								21.3033	2.10677	0.85497	-0.517	1.18104
								21.3273	2.04403	0.83869	-0.472	1.14036
								21.3513	2.01104	0.81848	-0.5	1.25423
								21.3753	2.03599	0.80194	-0.491	1.2598
								21.3993	1.975	0.79151	-0.487	1.27552
								21.4233	2.009	0.78325	-0.513	1.36603
								21.4473	1.97602	0.77634	-0.505	1.42106
								21.4713	1.97207	0.77097	-0.46	1.44374
								21.4952	1.94688	0.77265	-0.486	1.51462
								21.5192	1.90796	0.7755	-0.49	1.59587
								21.5432	1.81597	0.77628	-0.481	1.636
								21.5672	1.82094	0.77991	-0.471	1.67349
								21.5912	1.77993	0.78966	-0.478	1.73965
								21.6152	1.72768	0.79825	-0.496	1.77068
								21.6392	1.78651	0.80393	-0.497	1.8234
								21.6632	1.72781	0.81304	-0.486	1.84702
								21.6872	1.67642	0.81981	-0.478	1.91174
								21.7112	1.69343	0.82851	-0.485	1.99407
								21.7352	1.57268	0.84132	-0.484	1.93942
								21.7591	1.60313	0.85063	-0.512	1.95522
								21.7831	1.52815	0.86383	-0.489	1.98807
								21.8071	1.52921	0.87574	-0.473	1.97333
								21.8311	1.45677	0.87996	-0.488	1.92849
								21.8551	1.43579	0.87807	-0.502	1.95211
								21.8791	1.36009	0.88177	-0.491	1.94426
								21.9031	1.30705	0.88297	-0.45	1.84658
								21.9271	1.29545	0.87917	-0.447	1.85505
								21.9511	1.14294	0.87151	-0.424	1.78201
								21.975	1.01795	0.87014	-0.477	1.7528
								21.999	0.95319	0.86415	-0.492	1.66259
								22.023	0.8142	0.85258	-0.468	1.705
								22.047	0.72259	0.85009	-0.486	1.751
								22.071	0.5956	0.84132	-0.52	1.781
								22.095	0.714	0.83319	-0.483	1.842
								22.119	0.726	0.8282	-0.499	1.883
								22.143	0.783	0.82653	-0.49	1.892
								22.167	0.782	0.81494	-0.517	1.929
								22.191	0.797	0.80708	-0.496	1.891
								22.215	0.791	0.80189	-0.49	1.845
								22.2389	0.687	0.78314	-0.491	1.76
								22.2629	0.57	0.71585	-0.486	1.7
								22.2869	0.438	0.68272	-0.471	1.64
								22.3109	0.282	0.67441	-0.49	1.535
								22.3349	0.276	0.69589	-0.463	1.5
								22.3589	0.204	0.74556	-0.461	1.429
								22.3829	0.278	0.80743	-0.483	1.375
								22.4069	0.429	0.88104	-0.48	1.392
								22.4309	0.302	0.96353	-0.5	1.371
								22.4549	0.313	1.06119	-0.509	1.321
								22.4789	0.691	1.15981	-0.498	1.333
								22.5028	0.455	1.25478	-0.501	1.352
								22.5268	0.348	1.35102	-0.511	1.38
								22.5508	0.516	1.43321	-0.498	1.4
								22.5748	0.637	1.50696	-0.496	1.412
								22.5988	0.625	1.56483	-0.503	1.384
								22.6228	0.518	1.60237	-0.505	1.4
								22.6468	0.484	1.61905	-0.513	1.384
								22.6708	0.475	1.61719	-0.519	1.372
								22.6948	0.452	1.58358	-0.456	1.326
								22.7188	0.503	1.51541	-0.484	1.321
								22.7427	0.474	1.42929	-0.464	1.315
								22.7667	0.206	1.39978	-0.476	1.371
								22.7907	0.389	1.37072	-0.477	1.327
								22.8147	0.455	1.34441	-0.507	1.315
								22.8387	0.463	1.31821	-0.507	1.344
								22.8627	0.407	1.29188	-0.525	1.358
								22.8867	0.532	1.26478	-0.533	1.382
								22.9107	0.504	1.24038	-0.539	1.4
								22.9347	0.482	1.21876	-0.511	1.42
								22.9586	0.58	1.1948	-0.488	1.386
								22.9826	0.434	1.17056	-0.494	1.389
								23.0372	0.502	1.14629	-0.527	1.398
								23.0771	0.564	1.12181	-0.518	1.378
								23.117	0.567	1.09672	-0.494	1.372
								23.157	0.473	1.07582	-0.502	1.343
								23.1969	0.653	1.05764	-0.511	1.31
								23.2368	0.792	1.04146	-0.489	1.304
								23.2767	0.864	1.02407	-0.495	1.407
								23.3167	0.939	1.00731	-0.491	1.135
								23.3566	0.94	0.99012	-0.517	1.237
								23.3965	0.931	0.97312	-0.472	1.103
								23.4365	0.963	0.95721	-0.5	1.236
								23.4764	0.933	0.9429	-0.491	1.288
								23.5163	0.89	0.92983	-0.487	1.287
								23.5562	0.886	0.92011	-0.513	1.483
								23.5962	0.817	0.91169	-0.505	1.382
								23.6361	0.732	0.90357	-0.46	1.245
								23.676	0.628	0.89688	-0.486	1.245
								23.7159	0.528	0.88418	-0.49	1.375
								23.7559	0.472	0.87512	-0.481	1.485
								23.7958	0.447	0.86613	-0.471	1.171
								23.8357	0.432	0.85447	-0.478	1.157
								23.8756	0.484	0.84373	-0.496	1.12
								23.9156	0.532	0.83251	-0.497	1.127
								23.9555	0.603	0.82278	-0.486	1.113
								23.9954	0.651	0.81715	-0.478	1.194
								24.0353	0.714	0.80958	-0.485	1.122
								24.0753	0.726	0.80467	-0.484	1.352
								24.1152	0.783	0.79922	-0.512	1.645
								24.1551	0.782	0.79311	-0.489	1.861
								24.195	0.797	0.78624	-0.473	1.795
								24.235	0.791	0.78267	-0.488	1.512
								24.2749	0.687	0.78225	-0.502	1.43
								24.3148	0.57	0.78063	-0.491	1.501
								24.3547	0.438	0.77891	-0.45	1.394
								24.3947	0.282	0.7753	-0.447	1.26
								24.4346	0.276	0.77049	-0.424	1.26
								24.4745	0.204	0.76252	-0.489	1.26
								24.5145	0.278	0.75244	-0.473	1.26
								24.5544	0.484	0.74667	-0.488	1.26
								24.5943	0.532	0.73805	-0.502	1.26
								24.6342	0.603	0.73041	-0.491	1.26
								24.6742	0.651	0.72561	-0.451	1.26
								24.7141	0.714	0.71738	-0.441	1.26
								24.754	0.726	0.70888	-0.421	1.26
								24.7939	0.783	0.70011	-0.431	1.26
								24.8339	0.782	0.69107	-0.441	1.26
								24.8738	0.797	0.68175	-0.451	1.26
								24.9137	0.791	0.67216	-0.461	1.26
								24.9536	0.687	0.66231	-0.451	1.26
								24.9936	0.57	0.65217	-0.451	1.26
								25.0335	0.438	0.64177	-0.441	1.26
