# Supplementary material for: Differential thermal stability, conformational stability and unfolding behavior of Eis proteins from Mycobacterium smegmatis and Mycobacterium tuberculosis
Source: PLoS One. 2019 Mar 25;14(3):e0213933. doi: 10.1371/journal.pone.0213933 (PMC6433294; doi:10.1371/journal.pone.0213933)
Supplement: S9 Table — The absorbance values (at λ412 nm) of NTB- ions released as a result of acetylation of kanamycin substarte by MsEis and RvEis proteins. (XLSX) [file pone.0213933.s011.xlsx]

## Sheet: Sheet1
			Fig. 10A										Fig. 10B									Fig. 10C
			Exp-1	Exp-2			Exp-1	Exp-2					Temperature	Exp-1		Exp-2		AVG	STDEV				Experiment-1		Experiment-2		AVG	AVG
		Time	Absorbance at 412 nm										°C	Absorbance at 412 nm	% activity	Absorbance at 412 nm	% activity	% activity				Kanamycin							STDEV	STDEV
		min	MsEis	MsEis	AVG	STDEV	RvEis	RvEis	AVG	STDEV				MsEis	MsEis	MsEis	MsEis					[S] µM	µM/min	µM/min	µM/min	µM/min	µM/min	µM/min
		1	0.115667	0.0753333	0.0955	0.02852	0.159667	0.132133	0.1459	0.019469			20	0.917333	100	1.11	100	100	2.56943e-05				MsEis	RvEis	MsEis	RvEis	MsEis	RvEis	MsEis	RvEis
		5	0.416433	0.314	0.365217	0.0724313	0.531333	0.592	0.561667	0.0428978			30	0.879333	95.8576	1.012	91.1301	93.4939	3.34283			0	0.00526714	0.0425018	0.0231343	0.0602367	0.0142007	0.0513693	0.012634	0.0125405
		10	0.807667	0.7214	0.764533	0.0609997	1.09967	1.02151	1.06059	0.0552628			40	0.755333	82.3401	0.957	86.1774	84.2588	2.71335			20	2.05682	2.54968	2.85053	2.81382	2.45367	2.68175	0.561238	0.186771
		15	1.00333	1.05567	1.0295	0.0370053	1.204	1.16212	1.18306	0.029616			50	0.495333	53.9971	0.6535	58.8474	56.4222	3.42965			50	2.89742	3.30933	3.89717	3.47131	3.3973	3.39032	0.706932	0.114536
		20	1.2259	1.15197	1.18893	0.0522788	1.256	1.1745	1.21525	0.0576292			60	0.121333	13.2267	0.237	21.3417	17.2842	5.73816			100	3.75587	3.6065	4.45106	3.50816	4.10346	3.55733	0.491577	0.0695363
		25	1.277	1.23933	1.25817	0.0266344	1.23333	1.21067	1.222	0.0160278			70	0.00666667	0.726744	0.0125	1.12562	0.926182	0.282047			250	4.26405	4.09746	4.82374	3.85647	4.5439	3.97696	0.395755	0.170405
		30	1.31933	1.25583	1.28758	0.0449013	1.23067	1.20167	1.21617	0.0205061			80	0.000333333	0.0363372	0.00201	0.181	0.108668	0.102292			500	4.4123	4.19053	4.94905	3.85117	4.68067	4.02085	0.379539	0.239967
		35	1.32667	1.26767	1.29717	0.0417193	1.2358	1.2057	1.22075	0.0212839												1000	4.45163	4.1806	4.98382	3.81883	4.71772	3.99972	0.376314	0.255808
		40	1.31967	1.27467	1.29717	0.0318198	1.24333	1.19667	1.22	0.0329983
		45	1.324	1.27117	1.29758	0.0373588	1.2514	1.19167	1.22153	0.0422378			Temperature	Exp-1		Exp-2		AVG	STDEV
		50	1.32533	1.2529	1.28912	0.0512181	1.24967	1.19067	1.22017	0.0417193			0C	Absorbance at 412 nm	% activity	Absorbance at 412 nm	% activity	% activity					Exp-1	Exp-2			Exp-1	Exp-2	Average	STDEV
		55	1.29567	1.25333	1.2745	0.0299342	1.24738	1.194	1.22069	0.0377454				RvEis	RvEis	RvEis	RvEis						MsEis	MsEis	Average	STDEV	RvEis	RvEis
													20	1.048	100	1.127	100	100	0			Vmax (µM.min-1)	4.88	4.72	4.8	0.113137	4.02	3.99	4.005	0.0212132
													30	1.05733	100.891	1.0825	96.0515	98.471	3.42178			Km (µM)	21.13	20.98	21.055	0.106066	12.1	9.83	10.965	1.60513
													40	1.043	99.5229	1.086	96.362	97.9425	2.23508			kcat (s-1)	0.023	0.031	0.027	0.00565685	0.02	0.024	0.022	0.00282843
													50	0.999333	95.3562	1.022	90.6832	93.0197	3.30431			kcat/Km (M-1.s-1)	1289.5	1258.5	1274	21.9203	2124	2162	2143	26.8701
													60	0.964633	92.0452	0.9595	85.1375	88.5913	4.88443
													70	0.782	74.6183	0.925	82.0763	78.3473	5.27359
													80	0.00333333	0.318066	0.018	1.59716	0.957613	0.904456
