# Supplementary material for: Differential thermal stability, conformational stability and unfolding behavior of Eis proteins from Mycobacterium smegmatis and Mycobacterium tuberculosis
Source: PLoS One. 2019 Mar 25;14(3):e0213933. doi: 10.1371/journal.pone.0213933 (PMC6433294; doi:10.1371/journal.pone.0213933)
Supplement: S10 Table — CFU values of M. smegmatis overexpressing either vector or MsEis or RvEis and heated at various temperatures. (XLSX) [file pone.0213933.s012.xlsx]

## Sheet: Sheet1
		Fig. 11
		Temperature		Exp-1	Exp-2	Exp-3	AVERAGE	STDEV
		°C		CFU/ml	CFU/ml	CFU/ml	CFU/ml
		37	Vector	12480172	8812192	21911189	1.44012e+07	6.75749e+06
			RvEis	12629167	8218910	22897123	1.45817e+07	7.53139e+06
			MsEis	12499121	8167192	21991890	14219401	7.07107e+06
		50	Vector	10291216	7098210	19927230	1.24389e+07	6.67872e+06
			RvEis	12101729	8000123	22078100	14059984	7.2404e+06
			MsEis	11118296	7.55867e+06	20412561	1.30298e+07	6.63673e+06
		60	Vector	432000	370381	397633	400005	30877.9
			RvEis	5139600	4452600	5227800	4940000	424398
			MsEis	1011510	710930	1357480	1026640	323540
		70	Vector	68	12	100	60	44.5421
			RvEis	62230	44490	83010	63243.3	19280
			MsEis	71	48	90	69.6667	21.0317
